# Supplementary material for: Novel approach toward the understanding of genetic diversity based on the two types of amino acid repeats in Erwinia amylovora
Source: Sci Rep. 2023 Oct 19;13:17876. doi: 10.1038/s41598-023-44558-w (PMC10587187; doi:10.1038/s41598-023-44558-w)
Supplement: Supplementary file 1 — Supplementary Information. [file 41598_2023_44558_MOESM1_ESM.xlsx]

## Sheet: Table S1
	Table S1. Souce of plant material used in this study
		Host	Location in South Korea	Latitude and Longitude	Collection date	Strain number
	1	Malus domestica	Eumseong	37 N 127.28 E	June 2020	CP201324
	2	Malus domestica	Iksan	36.3 N 127.1 E	May 2020	CP200930
	3	Malus domestica	Yangju	37.49 N 126.57 E	June 2020	CP201142
	4	Malus domestica	Asan	36.51 N 126.57 E	June 2020	CP20140001
	5	Pyrus pyrifoliae var. culta	Anseong	36.56 N 127.14 E	June 2020	CP20130204
	6	Pyrus pyrifoliae var. culta	Anseong	37.1N 127.20 E	May 2020	CP20086202
	7	Malus domestica	Anseong	36.59 N 127.13 E	June 2020	CP20130202
	8	Pyrus pyrifoliae var. culta	Anseong	36.56 N 127.13 E	July 2020	CP20161301
	9	Pyrus pyrifoliae var. culta	Cheonan	36.90 N 127.23 E	February 2020	20-10
	10	Malus domestica	Anseong	36.98 N 127.26 E	July 2021	21-1
	11	Malus domestica	Yeoju	37.17 N 127.63 E	June 2021	21-18
	12	Malus domestica	Chungju	37.03 N 127.97 E	May 2021	21-42

## Sheet: Genome
#Organism Name	Organism Groups	Strain	BioSample	BioProject	Assembly	Level	Size(Mb)	GC%	Replicons	WGS	Scaffolds	CDS	Release Date
Erwinia amylovora NBRC 12687 = CFBP 1232	Bacteria;Proteobacteria;Gammaproteobacteria	NBRC 12687	SAMD00016891	PRJDB367	GCA_000696075.1	Contig	3.77766	53.5		BAYW01	46	3284	2014-05-16T00:00:00Z
Erwinia amylovora	Bacteria;Proteobacteria;Gammaproteobacteria	RISTBO01-2	SAMN07461455	PRJNA397580	GCA_002732365.1	Contig	3.95135	53.6		NQJM01	3	3388	2017-10-26T00:00:00Z
Erwinia amylovora	Bacteria;Proteobacteria;Gammaproteobacteria	VTDMSF02	SAMN07461456	PRJNA397580	GCA_002732125.1	Contig	3.90313	53.6		NQJL01	2	3348	2017-10-26T00:00:00Z
Erwinia amylovora	Bacteria;Proteobacteria;Gammaproteobacteria	MAGFLF 2	SAMN07461454	PRJNA397580	GCA_002732175.1	Contig	3.86803	53.5		NQJN01	2	3257	2017-10-26T00:00:00Z
Erwinia amylovora	Bacteria;Proteobacteria;Gammaproteobacteria	CTBT1-1	SAMN07461458	PRJNA397580	GCA_002732385.1	Contig	3.95182	53.6		NQJP01	3	3386	2017-10-26T00:00:00Z
Erwinia amylovora	Bacteria;Proteobacteria;Gammaproteobacteria	CTBT3-1	SAMN07461459	PRJNA397580	GCA_002732205.1	Contig	3.94762	53.6		NQJO01	3	3398	2017-10-26T00:00:00Z
Erwinia amylovora	Bacteria;Proteobacteria;Gammaproteobacteria	OR6	SAMN07461461	PRJNA397580	GCA_002732425.1	Contig	3.9106	53.6		NQJT01	68	3448	2017-10-26T00:00:00Z
Erwinia amylovora	Bacteria;Proteobacteria;Gammaproteobacteria	OR1	SAMN07461460	PRJNA397580	GCA_002732445.1	Contig	3.8348	53.5		NQJU01	91	3351	2017-10-26T00:00:00Z
Erwinia amylovora	Bacteria;Proteobacteria;Gammaproteobacteria	LA092	SAMN07461447	PRJNA397580	GCA_002732285.1	Contig	3.87015	53.6		NQJY01	49	3389	2017-10-26T00:00:00Z
Erwinia amylovora	Bacteria;Proteobacteria;Gammaproteobacteria	NHSB01-1	SAMN07461449	PRJNA397580	GCA_002732245.1	Contig	3.80237	53.5		NQJW01	59	3312	2017-10-26T00:00:00Z
Erwinia amylovora	Bacteria;Proteobacteria;Gammaproteobacteria	EA110	SAMN07461446	PRJNA397580	GCA_002732505.1	Scaffold	3.8052	53.5		NQJZ01	72	3317	2017-10-26T00:00:00Z
Erwinia amylovora	Bacteria;Proteobacteria;Gammaproteobacteria	UT5P4	SAMN07461451	PRJNA397580	GCA_002732405.1	Scaffold	3.81252	53.5		NQJS01	95	3328	2017-10-26T00:00:00Z
Erwinia amylovora	Bacteria;Proteobacteria;Gammaproteobacteria	VTBL01-1	SAMN07461452	PRJNA397580	GCA_002732255.1	Contig	3.80343	53.5		NQJR01	67	3306	2017-10-26T00:00:00Z
Erwinia amylovora	Bacteria;Proteobacteria;Gammaproteobacteria	Ea321	SAMN05453152	PRJNA335738	GCA_003992295.1	Contig	3.86811	53.5		MCFB01	70	3384	2019-01-04T00:00:00Z
Erwinia amylovora	Bacteria;Proteobacteria;Gammaproteobacteria	WSDA87-73	SAMN07461453	PRJNA397580	GCA_002732215.1	Scaffold	3.8115	53.5		NQJQ01	78	3314	2017-10-26T00:00:00Z
Erwinia amylovora	Bacteria;Proteobacteria;Gammaproteobacteria	Ea914	SAMN26865292	PRJNA818484	GCA_026966895.1	Contig	3.78639	53.6		JALGBW01	26	3281	2022-12-17T00:00:00Z
Erwinia amylovora	Bacteria;Proteobacteria;Gammaproteobacteria	57687_ID1772_25-Ea_12_15_S65_L001	SAMN24274093	PRJNA791304	GCA_023184035.1	Scaffold	3.80781	53.5		JAJTLZ01	87	3293	2022-04-29T00:00:00Z
Erwinia amylovora	Bacteria;Proteobacteria;Gammaproteobacteria	Ea101	SAMN26865294	PRJNA818484	GCA_026966915.1	Contig	3.81808	53.5		JALGBU01	31	3324	2022-12-17T00:00:00Z
Erwinia amylovora	Bacteria;Proteobacteria;Gammaproteobacteria	57665_ID1772_3-Ea_05_20_S43_L001	SAMN24274071	PRJNA791304	GCA_023184475.1	Scaffold	3.90803	53.5		JAJTMV01	129	3416	2022-04-29T00:00:00Z
Erwinia amylovora	Bacteria;Proteobacteria;Gammaproteobacteria	S618-2-2	SAMN29020611	PRJNA848947	GCA_025818805.1	Contig	3.76934	53.5		JAMWBL01	46	3275	2022-10-24T00:00:00Z
Erwinia amylovora	Bacteria;Proteobacteria;Gammaproteobacteria	57715_ID1772_53-Ea_20_31_S93_L001	SAMN24274121	PRJNA791304	GCA_023183425.1	Scaffold	3.80612	53.5		JAJTKX01	107	3309	2022-04-29T00:00:00Z
Erwinia amylovora	Bacteria;Proteobacteria;Gammaproteobacteria	57743_ID1772_81-CP_06_S121_L001	SAMN24274149	PRJNA791304	GCA_023182895.1	Scaffold	3.8087	53.5		JAJTJV01	114	3306	2022-04-29T00:00:00Z
Erwinia amylovora	Bacteria;Proteobacteria;Gammaproteobacteria	57682_ID1772_20-Ea_12_10_S60_L001	SAMN24274088	PRJNA791304	GCA_023184095.1	Scaffold	3.86016	53.4		JAJTME01	134	3372	2022-04-29T00:00:00Z
Erwinia amylovora	Bacteria;Proteobacteria;Gammaproteobacteria	57714_ID1772_52-Ea_20_30_S92_L001	SAMN24274120	PRJNA791304	GCA_023183535.1	Scaffold	3.8757	53.5		JAJTKY01	109	3379	2022-04-29T00:00:00Z
Erwinia amylovora	Bacteria;Proteobacteria;Gammaproteobacteria	57663_ID1772_1-Ea_05_07_S41_L001	SAMN24274069	PRJNA791304	GCA_023184435.1	Scaffold	3.81394	53.5		JAJTJR01	135	3310	2022-04-29T00:00:00Z
Erwinia amylovora	Bacteria;Proteobacteria;Gammaproteobacteria	57728_ID1772_66-Ea_20_68_S106_L001	SAMN24274134	PRJNA791304	GCA_023183175.1	Scaffold	3.88064	53.5		JAJTKK01	137	3396	2022-04-29T00:00:00Z
Erwinia amylovora	Bacteria;Proteobacteria;Gammaproteobacteria	57702_ID1772_40-Ea_18_11_S80_L001	SAMN24274108	PRJNA791304	GCA_023183755.1	Scaffold	3.80884	53.5		JAJTLK01	109	3298	2022-04-29T00:00:00Z
Erwinia amylovora	Bacteria;Proteobacteria;Gammaproteobacteria	57693_ID1772_31-Ea_14_11_S71_L001	SAMN24274099	PRJNA791304	GCA_023183895.1	Scaffold	3.81095	53.5		JAJTLT01	124	3306	2022-04-29T00:00:00Z
Erwinia amylovora	Bacteria;Proteobacteria;Gammaproteobacteria	57692_ID1772_30-Ea_14_03_S70_L001	SAMN24274098	PRJNA791304	GCA_023183945.1	Scaffold	3.94027	53.5		JAJTLU01	340	3462	2022-04-29T00:00:00Z
Erwinia amylovora	Bacteria;Proteobacteria;Gammaproteobacteria	57676_ID1772_14-Ea_08_36_S54_L001	SAMN24274082	PRJNA791304	GCA_023184215.1	Scaffold	3.88367	53.5		JAJTMK01	134	3386	2022-04-29T00:00:00Z
Erwinia amylovora	Bacteria;Proteobacteria;Gammaproteobacteria	57677_ID1772_15-Ea_10_04_S55_L001	SAMN24274083	PRJNA791304	GCA_023184225.1	Scaffold	3.82062	53.5		JAJTMJ01	139	3310	2022-04-29T00:00:00Z
Erwinia amylovora	Bacteria;Proteobacteria;Gammaproteobacteria	57724_ID1772_62-Ea_20_55_S102_L001	SAMN24274130	PRJNA791304	GCA_023183245.1	Scaffold	3.87445	53.5		JAJTKO01	122	3401	2022-04-29T00:00:00Z
Erwinia amylovora	Bacteria;Proteobacteria;Gammaproteobacteria	57701_ID1772_39-Ea_18_05_S79_L001	SAMN24274107	PRJNA791304	GCA_023183675.1	Scaffold	3.80642	53.5		JAJTLL01	107	3296	2022-04-29T00:00:00Z
Erwinia amylovora	Bacteria;Proteobacteria;Gammaproteobacteria	57690_ID1772_28-Ea_12_19_S68_L001	SAMN24274096	PRJNA791304	GCA_023183915.1	Scaffold	3.92403	53.5		JAJTLW01	276	3436	2022-04-29T00:00:00Z
Erwinia amylovora	Bacteria;Proteobacteria;Gammaproteobacteria	57716_ID1772_54-Ea_20_33_S94_L001	SAMN24274122	PRJNA791304	GCA_023183385.1	Scaffold	3.87826	53.5		JAJTKW01	120	3379	2022-04-29T00:00:00Z
Erwinia amylovora	Bacteria;Proteobacteria;Gammaproteobacteria	57669_ID1772_7-Ea_06_13_S47_L001	SAMN24274075	PRJNA791304	GCA_023184375.1	Scaffold	3.90407	53.5		JAJTMR01	112	3423	2022-04-29T00:00:00Z
Erwinia amylovora	Bacteria;Proteobacteria;Gammaproteobacteria	57678_ID1772_16-Ea_11_12_S56_L001	SAMN24274084	PRJNA791304	GCA_023184195.1	Scaffold	3.89564	53.5		JAJTMI01	162	3391	2022-04-29T00:00:00Z
Erwinia amylovora	Bacteria;Proteobacteria;Gammaproteobacteria	NHWL02-2	SAMN07461450	PRJNA397580	GCA_002732435.1	Scaffold	3.85824	53.5		NQJV01	130	3384	2017-10-26T00:00:00Z
Erwinia amylovora	Bacteria;Proteobacteria;Gammaproteobacteria	MANB02-1	SAMN07461448	PRJNA397580	GCA_002732485.1	Scaffold	3.80799	53.5		NQJX01	64	3326	2017-10-26T00:00:00Z
Erwinia amylovora	Bacteria;Proteobacteria;Gammaproteobacteria	CTST01-1	SAMN07461445	PRJNA397580	GCA_002732295.1	Scaffold	3.88645	53.5		NQKA01	67	3407	2017-10-26T00:00:00Z
Erwinia amylovora	Bacteria;Proteobacteria;Gammaproteobacteria	CTMF03-1	SAMN07461444	PRJNA397580	GCA_002732315.1	Scaffold	3.81423	53.5		NQKB01	63	3327	2017-10-26T00:00:00Z
Erwinia amylovora	Bacteria;Proteobacteria;Gammaproteobacteria	57696_ID1772_34-Ea_15_04_S74_L001	SAMN24274102	PRJNA791304	GCA_023183795.1	Scaffold	3.82085	53.5		JAJTLQ01	155	3321	2022-04-29T00:00:00Z	Crataegus sp.
Erwinia amylovora	Bacteria;Proteobacteria;Gammaproteobacteria	57695_ID1772_33-Ea_15_03_S73_L001	SAMN24274101	PRJNA791304	GCA_023183825.1	Scaffold	3.80881	53.5		JAJTLR01	114	3309	2022-04-29T00:00:00Z
Erwinia amylovora	Bacteria;Proteobacteria;Gammaproteobacteria	CA3R	SAMN07461443	PRJNA397580	GCA_002732335.1	Scaffold	4.04211	53.4		NQKC01	119	3600	2017-10-26T00:00:00Z
Erwinia amylovora	Bacteria;Proteobacteria;Gammaproteobacteria	57691_ID1772_29-Ea_13_12_S69_L001	SAMN24274097	PRJNA791304	GCA_023183905.1	Scaffold	3.83218	53.5		JAJTLV01	181	3329	2022-04-29T00:00:00Z
Erwinia amylovora	Bacteria;Proteobacteria;Gammaproteobacteria	HKN06P1	SAMN10461627	PRJNA506463	GCA_004023365.1	Contig	3.8955	53.5		RQKG01	361	3415	2019-01-15T00:00:00Z
Erwinia amylovora	Bacteria;Proteobacteria;Gammaproteobacteria	MLI181-18	SAMN20930865	PRJNA756955	GCA_019967065.1	Contig	3.7805	53.5		JAIMFW01	63	3236	2021-09-14T00:00:00Z
Erwinia amylovora	Bacteria;Proteobacteria;Gammaproteobacteria	57740_ID1772_78-Ea_20_131_S118_L001	SAMN24274146	PRJNA791304	GCA_023183025.1	Scaffold	3.82187	53.5		JAJTJY01	156	3326	2022-04-29T00:00:00Z
Erwinia amylovora	Bacteria;Proteobacteria;Gammaproteobacteria	57685_ID1772_23-Ea_12_13_S63_L001	SAMN24274091	PRJNA791304	GCA_023184065.1	Scaffold	3.81131	53.5		JAJTMB01	105	3293	2022-04-29T00:00:00Z
Erwinia amylovora	Bacteria;Proteobacteria;Gammaproteobacteria	57734_ID1772_72-Ea_20_77_S112_L001	SAMN24274140	PRJNA791304	GCA_023183085.1	Scaffold	3.87759	53.5		JAJTKE01	131	3384	2022-04-29T00:00:00Z
Erwinia amylovora	Bacteria;Proteobacteria;Gammaproteobacteria	57732_ID1772_70-Ea_20_74_S110_L001	SAMN24274138	PRJNA791304	GCA_023183135.1	Scaffold	3.80837	53.5		JAJTKG01	111	3297	2022-04-29T00:00:00Z
Erwinia amylovora	Bacteria;Proteobacteria;Gammaproteobacteria	57721_ID1772_59-Ea_20_49_S99_L001	SAMN24274127	PRJNA791304	GCA_023183315.1	Scaffold	3.81234	53.5		JAJTKR01	129	3313	2022-04-29T00:00:00Z
Erwinia amylovora	Bacteria;Proteobacteria;Gammaproteobacteria	57711_ID1772_49-Ea_20_19_S89_L001	SAMN24274117	PRJNA791304	GCA_023183505.1	Scaffold	3.86766	53.5		JAJTLB01	89	3365	2022-04-29T00:00:00Z
Erwinia amylovora	Bacteria;Proteobacteria;Gammaproteobacteria	57688_ID1772_26-Ea_12_16_S66_L001	SAMN24274094	PRJNA791304	GCA_023183995.1	Scaffold	3.88212	53.5		JAJTLY01	131	3384	2022-04-29T00:00:00Z
Erwinia amylovora	Bacteria;Proteobacteria;Gammaproteobacteria	57681_ID1772_19-Ea_12_08_S59_L001	SAMN24274087	PRJNA791304	GCA_023184165.1	Scaffold	3.84649	53.5		JAJTMF01	134	3347	2022-04-29T00:00:00Z
Erwinia amylovora	Bacteria;Proteobacteria;Gammaproteobacteria	57675_ID1772_13-Ea_08_34_S53_L001	SAMN24274081	PRJNA791304	GCA_023184285.1	Scaffold	3.87964	53.5		JAJTML01	132	3385	2022-04-29T00:00:00Z
Erwinia amylovora	Bacteria;Proteobacteria;Gammaproteobacteria	57667_ID1772_5-Ea_05_26_S45_L001	SAMN24274073	PRJNA791304	GCA_023184415.1	Scaffold	3.84951	53.5		JAJTMT01	138	3352	2022-04-29T00:00:00Z
Erwinia amylovora	Bacteria;Proteobacteria;Gammaproteobacteria	57742_ID1772_80-Ea_20_151_S120_L001	SAMN24274148	PRJNA791304	GCA_023182905.1	Scaffold	3.8162	53.5		JAJTJW01	133	3315	2022-04-29T00:00:00Z
Erwinia amylovora	Bacteria;Proteobacteria;Gammaproteobacteria	57730_ID1772_68-Ea_20_70_S108_L001	SAMN24274136	PRJNA791304	GCA_023183115.1	Scaffold	3.86922	53.5		JAJTKI01	95	3371	2022-04-29T00:00:00Z
Erwinia amylovora	Bacteria;Proteobacteria;Gammaproteobacteria	57731_ID1772_69-Ea_20_71_S109_L001	SAMN24274137	PRJNA791304	GCA_023183155.1	Scaffold	3.88605	53.5		JAJTKH01	151	3391	2022-04-29T00:00:00Z
Erwinia amylovora	Bacteria;Proteobacteria;Gammaproteobacteria	57718_ID1772_56-Ea_20_40_S96_L001	SAMN24274124	PRJNA791304	GCA_023183415.1	Scaffold	3.8774	53.5		JAJTKU01	122	3389	2022-04-29T00:00:00Z
Erwinia amylovora	Bacteria;Proteobacteria;Gammaproteobacteria	57684_ID1772_22-Ea_12_12_S62_L001	SAMN24274090	PRJNA791304	GCA_023184045.1	Scaffold	3.91499	53.5		JAJTMC01	151	3428	2022-04-29T00:00:00Z
Erwinia amylovora	Bacteria;Proteobacteria;Gammaproteobacteria	57680_ID1772_18-Ea_12_06_S58_L001	SAMN24274086	PRJNA791304	GCA_023184135.1	Scaffold	3.90353	53.5		JAJTMG01	208	3409	2022-04-29T00:00:00Z
Erwinia amylovora	Bacteria;Proteobacteria;Gammaproteobacteria	57673_ID1772_11-Ea_08_18_S51_L001	SAMN24274079	PRJNA791304	GCA_023184275.1	Scaffold	3.81388	53.5		JAJTMN01	129	3311	2022-04-29T00:00:00Z
Erwinia amylovora	Bacteria;Proteobacteria;Gammaproteobacteria	57686_ID1772_24-Ea_12_14_S64_L001	SAMN24274092	PRJNA791304	GCA_023184005.1	Scaffold	3.81623	53.5		JAJTMA01	113	3312	2022-04-29T00:00:00Z
Erwinia amylovora	Bacteria;Proteobacteria;Gammaproteobacteria	57717_ID1772_55-Ea_20_34_S95_L001	SAMN24274123	PRJNA791304	GCA_023183455.1	Scaffold	3.8037	53.5		JAJTKV01	98	3309	2022-04-29T00:00:00Z
Erwinia amylovora	Bacteria;Proteobacteria;Gammaproteobacteria	57744_ID1772_82-CP_07_S122_L001	SAMN24274150	PRJNA791304	GCA_023182935.1	Scaffold	3.80929	53.5		JAJTJU01	119	3300	2022-04-29T00:00:00Z
Erwinia amylovora	Bacteria;Proteobacteria;Gammaproteobacteria	57712_ID1772_50-Ea_20_20_S90_L001	SAMN24274118	PRJNA791304	GCA_023183495.1	Scaffold	3.87428	53.5		JAJTLA01	103	3372	2022-04-29T00:00:00Z
Erwinia amylovora	Bacteria;Proteobacteria;Gammaproteobacteria	57707_ID1772_45-Ea_20_13_S85_L001	SAMN24274113	PRJNA791304	GCA_023183575.1	Scaffold	3.81339	53.6		JAJTLF01	131	3318	2022-04-29T00:00:00Z
Erwinia amylovora	Bacteria;Proteobacteria;Gammaproteobacteria	57700_ID1772_38-Ea_17_03_S78_L001	SAMN24274106	PRJNA791304	GCA_023183715.1	Scaffold	3.88176	53.5		JAJTLM01	134	3376	2022-04-29T00:00:00Z
Erwinia amylovora	Bacteria;Proteobacteria;Gammaproteobacteria	57699_ID1772_37-Ea_17_01_S77_L001	SAMN24274105	PRJNA791304	GCA_023183775.1	Scaffold	3.91222	53.5		JAJTLN01	141	3423	2022-04-29T00:00:00Z
Erwinia amylovora	Bacteria;Proteobacteria;Gammaproteobacteria	57697_ID1772_35-Ea_15_08_S75_L001	SAMN24274103	PRJNA791304	GCA_023183805.1	Scaffold	3.81438	53.5		JAJTLP01	146	3322	2022-04-29T00:00:00Z
Erwinia amylovora	Bacteria;Proteobacteria;Gammaproteobacteria	57674_ID1772_12-Ea_08_33_S52_L001	SAMN24274080	PRJNA791304	GCA_023184255.1	Scaffold	3.87162	53.5		JAJTMM01	98	3374	2022-04-29T00:00:00Z
Erwinia amylovora	Bacteria;Proteobacteria;Gammaproteobacteria	57671_ID1772_9-Ea_08_07_S49_L001	SAMN24274077	PRJNA791304	GCA_023184335.1	Scaffold	3.87581	53.5		JAJTMP01	115	3377	2022-04-29T00:00:00Z
Erwinia amylovora	Bacteria;Proteobacteria;Gammaproteobacteria	57664_ID1772_2-Ea_05_09_S42_L001	SAMN24274070	PRJNA791304	GCA_023184495.1	Scaffold	3.87417	53.5		JAJTMW01	108	3369	2022-04-29T00:00:00Z
Erwinia amylovora	Bacteria;Proteobacteria;Gammaproteobacteria	57672_ID1772_10-Ea_08_15_S50_L001	SAMN24274078	PRJNA791304	GCA_023184295.1	Scaffold	3.8673	53.5		JAJTMO01	90	3371	2022-04-29T00:00:00Z
Erwinia amylovora	Bacteria;Proteobacteria;Gammaproteobacteria	57713_ID1772_51-Ea_20_27_S91_L001	SAMN24274119	PRJNA791304	GCA_023183475.1	Scaffold	3.87655	53.5		JAJTKZ01	132	3380	2022-04-29T00:00:00Z
Erwinia amylovora	Bacteria;Proteobacteria;Gammaproteobacteria	57666_ID1772_4-Ea_05_21_S44_L001	SAMN24274072	PRJNA791304	GCA_023184385.1	Scaffold	3.87184	53.5		JAJTMU01	102	3375	2022-04-29T00:00:00Z
Erwinia amylovora	Bacteria;Proteobacteria;Gammaproteobacteria	57694_ID1772_32-Ea_14_12_S72_L001	SAMN24274100	PRJNA791304	GCA_023183855.1	Scaffold	3.8129	53.5		JAJTLS01	125	3310	2022-04-29T00:00:00Z
Erwinia amylovora	Bacteria;Proteobacteria;Gammaproteobacteria	57683_ID1772_21-Ea_12_11_S61_L001	SAMN24274089	PRJNA791304	GCA_023184145.1	Scaffold	3.88953	53.5		JAJTMD01	164	3404	2022-04-29T00:00:00Z
Erwinia amylovora	Bacteria;Proteobacteria;Gammaproteobacteria	57739_ID1772_77-Ea_20_121_S117_L001	SAMN24274145	PRJNA791304	GCA_023182945.1	Scaffold	3.80071	53.5		JAJTJZ01	92	3295	2022-04-29T00:00:00Z
Erwinia amylovora	Bacteria;Proteobacteria;Gammaproteobacteria	57736_ID1772_74-Ea_20_86_S114_L001	SAMN24274142	PRJNA791304	GCA_023182975.1	Scaffold	3.81031	53.5		JAJTKC01	122	3307	2022-04-29T00:00:00Z
Erwinia amylovora	Bacteria;Proteobacteria;Gammaproteobacteria	57735_ID1772_73-Ea_20_84_S113_L001	SAMN24274141	PRJNA791304	GCA_023183015.1	Scaffold	3.81218	53.5		JAJTKD01	138	3306	2022-04-29T00:00:00Z
Erwinia amylovora	Bacteria;Proteobacteria;Gammaproteobacteria	57725_ID1772_63-Ea_20_61_S103_L001	SAMN24274131	PRJNA791304	GCA_023183295.1	Scaffold	3.81177	53.5		JAJTKN01	137	3312	2022-04-29T00:00:00Z
Erwinia amylovora	Bacteria;Proteobacteria;Gammaproteobacteria	57719_ID1772_57-Ea_20_45_S97_L001	SAMN24274125	PRJNA791304	GCA_023183375.1	Scaffold	3.81526	53.6		JAJTKT01	138	3324	2022-04-29T00:00:00Z
Erwinia amylovora	Bacteria;Proteobacteria;Gammaproteobacteria	57708_ID1772_46-Ea_20_14_S86_L001	SAMN24274114	PRJNA791304	GCA_023183595.1	Scaffold	3.80519	53.5		JAJTLE01	107	3305	2022-04-29T00:00:00Z
Erwinia amylovora	Bacteria;Proteobacteria;Gammaproteobacteria	57706_ID1772_44-Ea_20_10_S84_L001	SAMN24274112	PRJNA791304	GCA_023183605.1	Scaffold	3.81171	53.5		JAJTLG01	128	3326	2022-04-29T00:00:00Z
Erwinia amylovora	Bacteria;Proteobacteria;Gammaproteobacteria	57703_ID1772_41-Ea_19_10_S81_L001	SAMN24274109	PRJNA791304	GCA_023183725.1	Scaffold	3.87375	53.5		JAJTLJ01	111	3391	2022-04-29T00:00:00Z
Erwinia amylovora	Bacteria;Proteobacteria;Gammaproteobacteria	57698_ID1772_36-Ea_15_14_S76_L001	SAMN24274104	PRJNA791304	GCA_023183815.1	Scaffold	3.86764	53.5		JAJTLO01	104	3366	2022-04-29T00:00:00Z
Erwinia amylovora	Bacteria;Proteobacteria;Gammaproteobacteria	57679_ID1772_17-Ea_11_13_S57_L001	SAMN24274085	PRJNA791304	GCA_023184115.1	Scaffold	3.89833	53.5		JAJTMH01	184	3400	2022-04-29T00:00:00Z
Erwinia amylovora	Bacteria;Proteobacteria;Gammaproteobacteria	57726_ID1772_64-Ea_20_64_S104_L001	SAMN24274132	PRJNA791304	GCA_023183225.1	Scaffold	3.87372	53.5		JAJTKM01	115	3382	2022-04-29T00:00:00Z
Erwinia amylovora	Bacteria;Proteobacteria;Gammaproteobacteria	57741_ID1772_79-Ea_20_136_S119_L001	SAMN24274147	PRJNA791304	GCA_023182875.1	Scaffold	3.81275	53.5		JAJTJX01	129	3311	2022-04-29T00:00:00Z
Erwinia amylovora	Bacteria;Proteobacteria;Gammaproteobacteria	57737_ID1772_75-Ea_20_109_S115_L001	SAMN24274143	PRJNA791304	GCA_023182995.1	Scaffold	3.8104	53.5		JAJTKB01	110	3310	2022-04-29T00:00:00Z
Erwinia amylovora	Bacteria;Proteobacteria;Gammaproteobacteria	57738_ID1772_76-Ea_20_119_S116_L001	SAMN24274144	PRJNA791304	GCA_023183035.1	Scaffold	3.80721	53.5		JAJTKA01	114	3307	2022-04-29T00:00:00Z
Erwinia amylovora	Bacteria;Proteobacteria;Gammaproteobacteria	57733_ID1772_71-Ea_20_76_S111_L001	SAMN24274139	PRJNA791304	GCA_023183075.1	Scaffold	3.80955	53.5		JAJTKF01	116	3315	2022-04-29T00:00:00Z
Erwinia amylovora	Bacteria;Proteobacteria;Gammaproteobacteria	57729_ID1772_67-Ea_20_69_S107_L001	SAMN24274135	PRJNA791304	GCA_023183195.1	Scaffold	3.8716	53.5		JAJTKJ01	96	3384	2022-04-29T00:00:00Z
Erwinia amylovora	Bacteria;Proteobacteria;Gammaproteobacteria	57727_ID1772_65-Ea_20_65_S105_L001	SAMN24274133	PRJNA791304	GCA_023183215.1	Scaffold	3.80774	53.5		JAJTKL01	113	3317	2022-04-29T00:00:00Z
Erwinia amylovora	Bacteria;Proteobacteria;Gammaproteobacteria	57722_ID1772_60-Ea_20_50_S100_L001	SAMN24274128	PRJNA791304	GCA_023183275.1	Scaffold	3.8111	53.6		JAJTKQ01	133	3324	2022-04-29T00:00:00Z
Erwinia amylovora	Bacteria;Proteobacteria;Gammaproteobacteria	57720_ID1772_58-Ea_20_46_S98_L001	SAMN24274126	PRJNA791304	GCA_023183355.1	Scaffold	3.82526	53.6		JAJTKS01	178	3336	2022-04-29T00:00:00Z
Erwinia amylovora	Bacteria;Proteobacteria;Gammaproteobacteria	57704_ID1772_42-Ea_20_04_S82_L001	SAMN24274110	PRJNA791304	GCA_023183645.1	Scaffold	3.80926	53.5		JAJTLI01	127	3314	2022-04-29T00:00:00Z
Erwinia amylovora	Bacteria;Proteobacteria;Gammaproteobacteria	57705_ID1772_43-Ea_20_06_S83_L001	SAMN24274111	PRJNA791304	GCA_023183685.1	Scaffold	3.81284	53.5		JAJTLH01	133	3312	2022-04-29T00:00:00Z
Erwinia amylovora	Bacteria;Proteobacteria;Gammaproteobacteria	57689_ID1772_27-Ea_12_18_S67_L001	SAMN24274095	PRJNA791304	GCA_023183975.1	Scaffold	3.90809	53.5		JAJTLX01	223	3429	2022-04-29T00:00:00Z
Erwinia amylovora	Bacteria;Proteobacteria;Gammaproteobacteria	57668_ID1772_6-Ea_05_27_S46_L001	SAMN24274074	PRJNA791304	GCA_023184455.1	Scaffold	3.90479	53.4		JAJTMS01	148	3413	2022-04-29T00:00:00Z
Erwinia amylovora	Bacteria;Proteobacteria;Gammaproteobacteria	57723_ID1772_61-Ea_20_54_S101_L001	SAMN24274129	PRJNA791304	GCA_023183285.1	Scaffold	3.87532	53.5		JAJTKP01	126	3382	2022-04-29T00:00:00Z
Erwinia amylovora	Bacteria;Proteobacteria;Gammaproteobacteria	57710_ID1772_48-Ea_20_18_S88_L001	SAMN24274116	PRJNA791304	GCA_023183555.1	Scaffold	3.80387	53.5		JAJTLC01	105	3306	2022-04-29T00:00:00Z
Erwinia amylovora	Bacteria;Proteobacteria;Gammaproteobacteria	57670_ID1772_8-Ea_07_08_S48_L001	SAMN24274076	PRJNA791304	GCA_023184355.1	Scaffold	3.80594	53.5		JAJTMQ01	115	3309	2022-04-29T00:00:00Z
Erwinia amylovora	Bacteria;Proteobacteria;Gammaproteobacteria	57709_ID1772_47-Ea_20_17_S87_L001	SAMN24274115	PRJNA791304	GCA_023183635.1	Scaffold	3.87329	53.5		JAJTLD01	111	3384	2022-04-29T00:00:00Z
Erwinia amylovora	Bacteria;Proteobacteria;Gammaproteobacteria	MLI90-17	SAMN20930864	PRJNA756955	GCA_019967075.1	Contig	3.76907	53.5		JAIMFV01	53	3206	2021-09-14T00:00:00Z
Erwinia amylovora	Bacteria;Proteobacteria;Gammaproteobacteria	1609	SAMN13919282	PRJNA603094	GCA_012368205.1	Scaffold	3.76521	53.5746	plasmid pEA29:NZ_JAAEXQ010000011.1/	JAAEXQ01	81	3279	2020-04-15T00:00:00Z
Erwinia amylovora	Bacteria;Proteobacteria;Gammaproteobacteria	39-M1-II	SAMN13919305	PRJNA603094	GCA_012367775.1	Scaffold	3.76469	53.4752	plasmid pEA29:NZ_JAAEWQ010000044.1/	JAAEWQ01	84	3278	2020-04-15T00:00:00Z
Erwinia amylovora	Bacteria;Proteobacteria;Gammaproteobacteria	1581	SAMN13919279	PRJNA603094	GCA_012368295.1	Scaffold	3.7631	53.5753	plasmid pEA29:NZ_JAAEXT010000022.1/	JAAEXT01	77	3274	2020-04-15T00:00:00Z
Erwinia amylovora	Bacteria;Proteobacteria;Gammaproteobacteria	Ea116-5-29	SAMN13919308	PRJNA603094	GCA_012367575.1	Scaffold	3.76005	53.4752	plasmid pEA29:NZ_JAAEWC010000028.1/	JAAEWC01	78	3275	2020-04-15T00:00:00Z
Erwinia amylovora	Bacteria;Proteobacteria;Gammaproteobacteria	Ea3a-H1-II	SAMN13919311	PRJNA603094	GCA_012367265.1	Scaffold	3.76512	53.4752	plasmid pEA29:NZ_JAAEVL010000031.1/	JAAEVL01	77	3274	2020-04-15T00:00:00Z
Erwinia amylovora	Bacteria;Proteobacteria;Gammaproteobacteria	3515-01-01	SAMN13919287	PRJNA603094	GCA_012371855.1	Scaffold	3.7643	53.5754	plasmid pEA29:NZ_JAAEWS010000019.1/	JAAEWS01	84	3277	2020-04-15T00:00:00Z
Erwinia amylovora	Bacteria;Proteobacteria;Gammaproteobacteria	Ea160-3-51	SAMN13919249	PRJNA603094	GCA_012367495.1	Scaffold	3.77062	53.4761	plasmid pEA29:NZ_JAAEVZ010000031.1/	JAAEVZ01	87	3290	2020-04-15T00:00:00Z
Erwinia amylovora	Bacteria;Proteobacteria;Gammaproteobacteria	MLI217-18	SAMN20930866	PRJNA756955	GCA_019967115.1	Contig	3.79874	53.6		JAIMFX01	163	3275	2021-09-14T00:00:00Z
Erwinia amylovora	Bacteria;Proteobacteria;Gammaproteobacteria	1280	SAMN13919274	PRJNA603094	GCA_012368345.1	Scaffold	3.7618	53.5565	plasmid pEU30:NZ_JAAEXX010000014.1/	JAAEXX01	81	3280	2020-04-15T00:00:00Z
Erwinia amylovora	Bacteria;Proteobacteria;Gammaproteobacteria	Ea433	SAMN13919250	PRJNA603094	GCA_012371655.1	Scaffold	3.77682	53.4762	plasmid pEA29:NZ_JAAEVK010000024.1/	JAAEVK01	87	3288	2020-04-15T00:00:00Z
Erwinia amylovora	Bacteria;Proteobacteria;Gammaproteobacteria	Ea435	SAMN13919316	PRJNA603094	GCA_012367255.1	Scaffold	3.76372	53.4752	plasmid pEA29:NZ_JAAEVJ010000006.1/	JAAEVJ01	79	3264	2020-04-15T00:00:00Z
Erwinia amylovora	Bacteria;Proteobacteria;Gammaproteobacteria	Ea123-5-51	SAMN13919256	PRJNA603094	GCA_012367535.1	Scaffold	3.79673	53.4754	plasmid pEA29:NZ_JAAEWA010000033.1/	JAAEWA01	87	3328	2020-04-15T00:00:00Z
Erwinia amylovora	Bacteria;Proteobacteria;Gammaproteobacteria	MLI200-18	SAMN20930867	PRJNA756955	GCA_019967055.1	Contig	3.80957	53.6		JAIMFY01	190	3294	2021-09-14T00:00:00Z
Erwinia amylovora	Bacteria;Proteobacteria;Gammaproteobacteria	EaB-110	SAMN13919326	PRJNA603094	GCA_012371565.1	Scaffold	3.75823	53.5744	plasmid pEA29:NZ_JAAEUU010000008.1/	JAAEUU01	76	3253	2020-04-15T00:00:00Z
Erwinia amylovora	Bacteria;Proteobacteria;Gammaproteobacteria	O-RG-21	SAMN13919335	PRJNA603094	GCA_012366995.1	Scaffold	3.76005	53.5745	plasmid pEA29:NZ_JAAEUL010000016.1/	JAAEUL01	72	3265	2020-04-15T00:00:00Z
Erwinia amylovora	Bacteria;Proteobacteria;Gammaproteobacteria	1477-1	SAMN13919294	PRJNA603094	GCA_012367885.1	Scaffold	3.76004	53.4752	plasmid pEA29:NZ_JAAEXB010000014.1/	JAAEXB01	85	3273	2020-04-15T00:00:00Z
Erwinia amylovora	Bacteria;Proteobacteria;Gammaproteobacteria	EaD-7	SAMN13919315	PRJNA603094	GCA_012371575.1	Scaffold	3.76336	53.4752	plasmid pEA29:NZ_JAAEUT010000015.1/	JAAEUT01	86	3272	2020-04-15T00:00:00Z
Erwinia amylovora	Bacteria;Proteobacteria;Gammaproteobacteria	20070270	SAMN13919339	PRJNA603094	GCA_012367975.1	Scaffold	3.7579	53.476	plasmid pEA29:NZ_JAAEXE010000026.1/	JAAEXE01	80	3270	2020-04-15T00:00:00Z
Erwinia amylovora	Bacteria;Proteobacteria;Gammaproteobacteria	1619	SAMN13919286	PRJNA603094	GCA_012368175.1	Scaffold	3.84218	53.5759	plasmid pEA29:NZ_JAAEXN010000005.1/	JAAEXN01	82	3366	2020-04-15T00:00:00Z
Erwinia amylovora	Bacteria;Proteobacteria;Gammaproteobacteria	1400-1	SAMN13919340	PRJNA603094	GCA_012367905.1	Scaffold	3.76144	53.4752	plasmid pEA29:NZ_JAAEXD010000028.1/	JAAEXD01	79	3263	2020-04-15T00:00:00Z
Erwinia amylovora	Bacteria;Proteobacteria;Gammaproteobacteria	Ea321	SAMN13919324	PRJNA603094	GCA_012367275.1	Scaffold	3.83058	53.4757	plasmid pEA29:NZ_JAAEVO010000023.1/	JAAEVO01	93	3346	2020-04-15T00:00:00Z
Erwinia amylovora	Bacteria;Proteobacteria;Gammaproteobacteria	Ea315-1	SAMN13919329	PRJNA603094	GCA_012367355.1	Scaffold	3.76597	53.4752	plasmid pEA29:NZ_JAAEVP010000002.1/	JAAEVP01	86	3274	2020-04-15T00:00:00Z
Erwinia amylovora	Bacteria;Proteobacteria;Gammaproteobacteria	Ea29-7	SAMN13919310	PRJNA603094	GCA_012367375.1	Scaffold	3.76309	53.4752	plasmid pEA29:NZ_JAAEVR010000003.1/	JAAEVR01	78	3271	2020-04-15T00:00:00Z
Erwinia amylovora	Bacteria;Proteobacteria;Gammaproteobacteria	Ea92-1-2	SAMN13919314	PRJNA603094	GCA_012367095.1	Scaffold	3.76521	53.4752	plasmid pEA29:NZ_JAAEUW010000026.1/	JAAEUW01	80	3269	2020-04-15T00:00:00Z
Erwinia amylovora	Bacteria;Proteobacteria;Gammaproteobacteria	Ea6-97	SAMN13919303	PRJNA603094	GCA_012367125.1	Scaffold	3.76464	53.4752	plasmid pEA29:NZ_JAAEVA010000038.1/	JAAEVA01	85	3274	2020-04-15T00:00:00Z
Erwinia amylovora	Bacteria;Proteobacteria;Gammaproteobacteria	Ea6-4	SAMN13919312	PRJNA603094	GCA_012371685.1	Scaffold	3.76358	53.4753	plasmid pEA29:NZ_JAAEVD010000028.1/	JAAEVD01	81	3272	2020-04-15T00:00:00Z
Erwinia amylovora	Bacteria;Proteobacteria;Gammaproteobacteria	Ea440	SAMN13919317	PRJNA603094	GCA_012367195.1	Scaffold	3.76127	53.5745	plasmid pEA29:NZ_JAAEVI010000030.1/	JAAEVI01	82	3270	2020-04-15T00:00:00Z
Erwinia amylovora	Bacteria;Proteobacteria;Gammaproteobacteria	20070245	SAMN13919338	PRJNA603094	GCA_012367995.1	Scaffold	3.75764	53.4752	plasmid pEA29:NZ_JAAEXF010000021.1/	JAAEXF01	74	3271	2020-04-15T00:00:00Z
Erwinia amylovora	Bacteria;Proteobacteria;Gammaproteobacteria	241/07	SAMN13919322	PRJNA603094	GCA_012367795.1	Scaffold	3.81951	53.4756	plasmid pEA29:NZ_JAAEWW010000032.1/	JAAEWW01	83	3340	2020-04-15T00:00:00Z
Erwinia amylovora	Bacteria;Proteobacteria;Gammaproteobacteria	Ea169	SAMN13919323	PRJNA603094	GCA_012367485.1	Scaffold	3.76747	53.4752	plasmid pEA29:NZ_JAAEVX010000023.1/	JAAEVX01	88	3268	2020-04-15T00:00:00Z
Erwinia amylovora	Bacteria;Proteobacteria;Gammaproteobacteria	Ea17-1-1	SAMN13919309	PRJNA603094	GCA_012371695.1	Scaffold	3.76228	53.476	plasmid pEA29:NZ_JAAEVW010000011.1/	JAAEVW01	84	3268	2020-04-15T00:00:00Z
Erwinia amylovora	Bacteria;Proteobacteria;Gammaproteobacteria	Ea92-1-1	SAMN13919313	PRJNA603094	GCA_012371585.1	Scaffold	3.76384	53.4752	plasmid pEA29:NZ_JAAEUX010000016.1/	JAAEUX01	78	3270	2020-04-15T00:00:00Z
Erwinia amylovora	Bacteria;Proteobacteria;Gammaproteobacteria	1482	SAMN13919277	PRJNA603094	GCA_012368375.1	Scaffold	3.76411	53.5754	plasmid pEA29:NZ_JAAEXV010000012.1/	JAAEXV01	84	3276	2020-04-15T00:00:00Z
Erwinia amylovora	Bacteria;Proteobacteria;Gammaproteobacteria	Ea04-03	SAMN13919262	PRJNA603094	GCA_012371815.1	Scaffold	3.84105	53.277	plasmid pEA29:NZ_JAAEWE010000031.1/	JAAEWE01	108	3355	2020-04-15T00:00:00Z
Erwinia amylovora	Bacteria;Proteobacteria;Gammaproteobacteria	1602	SAMN13919281	PRJNA603094	GCA_012368165.1	Scaffold	3.76434	53.5754	plasmid pEA29:NZ_JAAEXR010000039.1/	JAAEXR01	85	3282	2020-04-15T00:00:00Z
Erwinia amylovora	Bacteria;Proteobacteria;Gammaproteobacteria	LA472	SAMN13919290	PRJNA603094	GCA_012371465.1	Scaffold	3.76424	53.5753	plasmid pEA29:NZ_JAAEUM010000026.1/	JAAEUM01	76	3282	2020-04-15T00:00:00Z
Erwinia amylovora	Bacteria;Proteobacteria;Gammaproteobacteria	1279	SAMN13919292	PRJNA603094	GCA_012368325.1	Scaffold	3.76302	53.4752	plasmid pEA29:NZ_JAAEXY010000013.1/	JAAEXY01	83	3273	2020-04-15T00:00:00Z
Erwinia amylovora	Bacteria;Proteobacteria;Gammaproteobacteria	20060013	SAMN13919291	PRJNA603094	GCA_012368035.1	Scaffold	3.76529	53.5746	plasmid pEA29:NZ_JAAEXH010000013.1/	JAAEXH01	81	3279	2020-04-15T00:00:00Z
Erwinia amylovora	Bacteria;Proteobacteria;Gammaproteobacteria	214/07	SAMN13919320	PRJNA603094	GCA_012367845.1	Scaffold	3.76653	53.4752	plasmid pEA29:NZ_JAAEWX010000046.1/	JAAEWX01	92	3274	2020-04-15T00:00:00Z
Erwinia amylovora	Bacteria;Proteobacteria;Gammaproteobacteria	Fb-97b	SAMN13919330	PRJNA603094	GCA_012371505.1	Contig	3.76241	53.5745	plasmid pEA29:NZ_JAAEUP010000003.1/	JAAEUP01	82	3262	2020-04-15T00:00:00Z
Erwinia amylovora	Bacteria;Proteobacteria;Gammaproteobacteria	1476	SAMN13919293	PRJNA603094	GCA_012368315.1	Scaffold	3.7638	53.4752	plasmid pEA29:NZ_JAAEXW010000018.1/	JAAEXW01	83	3272	2020-04-15T00:00:00Z
Erwinia amylovora	Bacteria;Proteobacteria;Gammaproteobacteria	Ea367	SAMN13919331	PRJNA603094	GCA_012367305.1	Scaffold	3.76566	53.5745	plasmid pEA29:NZ_JAAEVN010000011.1/	JAAEVN01	89	3278	2020-04-15T00:00:00Z
Erwinia amylovora	Bacteria;Proteobacteria;Gammaproteobacteria	2570	SAMN13919299	PRJNA603094	GCA_012368065.1	Scaffold	3.76168	53.4752	plasmid pEA29:NZ_JAAEXI010000024.1/	JAAEXI01	81	3271	2020-04-15T00:00:00Z
Erwinia amylovora	Bacteria;Proteobacteria;Gammaproteobacteria	2558	SAMN13919298	PRJNA603094	GCA_012368075.1	Scaffold	3.76213	53.4752	plasmid pEA29:NZ_JAAEXJ010000022.1/	JAAEXJ01	83	3273	2020-04-15T00:00:00Z
Erwinia amylovora	Bacteria;Proteobacteria;Gammaproteobacteria	Ea02-03	SAMN13919260	PRJNA603094	GCA_012367585.1	Scaffold	3.83123	53.277	plasmid pEA29:NZ_JAAEWG010000023.1/	JAAEWG01	105	3337	2020-04-15T00:00:00Z
Erwinia amylovora	Bacteria;Proteobacteria;Gammaproteobacteria	245/07	SAMN13919321	PRJNA603094	GCA_012371915.1	Scaffold	3.76559	53.4752	plasmid pEA29:NZ_JAAEWV010000016.1/	JAAEWV01	85	3274	2020-04-15T00:00:00Z
Erwinia amylovora	Bacteria;Proteobacteria;Gammaproteobacteria	3477-01-01	SAMN13919300	PRJNA603094	GCA_012367805.1	Scaffold	3.76146	53.5745	plasmid pEA29:NZ_JAAEWT010000027.1/	JAAEWT01	80	3272	2020-04-15T00:00:00Z
Erwinia amylovora	Bacteria;Proteobacteria;Gammaproteobacteria	Ea464	SAMN13919332	PRJNA603094	GCA_012371675.1	Scaffold	3.76536	53.476	plasmid pEA29:NZ_JAAEVH010000042.1/	JAAEVH01	92	3273	2020-04-15T00:00:00Z
Erwinia amylovora	Bacteria;Proteobacteria;Gammaproteobacteria	1598	SAMN13919280	PRJNA603094	GCA_012368255.1	Scaffold	3.76296	53.4761	plasmid pEA29:NZ_JAAEXS010000014.1/	JAAEXS01	93	3282	2020-04-15T00:00:00Z
Erwinia amylovora	Bacteria;Proteobacteria;Gammaproteobacteria	E2005A	SAMN13919307	PRJNA603094	GCA_012371795.1	Scaffold	3.76256	53.4752	plasmid pEA29:NZ_JAAEWJ010000019.1/	JAAEWJ01	77	3272	2020-04-15T00:00:00Z
Erwinia amylovora	Bacteria;Proteobacteria;Gammaproteobacteria	1686	SAMN13919297	PRJNA603094	GCA_012368055.1	Scaffold	3.75514	53.476	plasmid pEA29:NZ_JAAEXK010000026.1/	JAAEXK01	78	3265	2020-04-15T00:00:00Z
Erwinia amylovora	Bacteria;Proteobacteria;Gammaproteobacteria	1617	SAMN13919285	PRJNA603094	GCA_012368155.1	Scaffold	3.76514	53.5754	plasmid pEA29:NZ_JAAEXO010000014.1/	JAAEXO01	90	3277	2020-04-15T00:00:00Z
Erwinia amylovora	Bacteria;Proteobacteria;Gammaproteobacteria	1486	SAMN13919278	PRJNA603094	GCA_012368265.1	Scaffold	3.76388	53.5754	plasmid pEA29:NZ_JAAEXU010000027.1/	JAAEXU01	87	3275	2020-04-15T00:00:00Z
Erwinia amylovora	Bacteria;Proteobacteria;Gammaproteobacteria	P-C-3b	SAMN13919336	PRJNA603094	GCA_012366965.1	Scaffold	3.75862	53.4752	plasmid pEA29:NZ_JAAEUK010000032.1/	JAAEUK01	79	3274	2020-04-15T00:00:00Z
Erwinia amylovora	Bacteria;Proteobacteria;Gammaproteobacteria	Ea650	SAMN13919333	PRJNA603094	GCA_012367155.1	Contig	3.76643	53.4753	plasmid pEA29:NZ_JAAEVC010000013.1/	JAAEVC01	96	3269	2020-04-15T00:00:00Z
Erwinia amylovora	Bacteria;Proteobacteria;Gammaproteobacteria	Ea5-97	SAMN13919302	PRJNA603094	GCA_012367165.1	Scaffold	3.76593	53.4752	plasmid pEA29:NZ_JAAEVE010000037.1/	JAAEVE01	91	3282	2020-04-15T00:00:00Z
Erwinia amylovora	Bacteria;Proteobacteria;Gammaproteobacteria	1680	SAMN13919296	PRJNA603094	GCA_012368085.1	Scaffold	3.75992	53.4752	plasmid pEA29:NZ_JAAEXL010000038.1/	JAAEXL01	84	3269	2020-04-15T00:00:00Z
Erwinia amylovora	Bacteria;Proteobacteria;Gammaproteobacteria	IVIA2303	SAMN13919334	PRJNA603094	GCA_012366985.1	Scaffold	3.76316	53.4752	plasmid pEA29:NZ_JAAEUN010000035.1/	JAAEUN01	94	3275	2020-04-15T00:00:00Z
Erwinia amylovora	Bacteria;Proteobacteria;Gammaproteobacteria	BCEa23A	SAMN13919288	PRJNA603094	GCA_012367755.1	Scaffold	3.76481	53.5753	plasmid pEA29:NZ_JAAEWO010000015.1/	JAAEWO01	101	3275	2020-04-15T00:00:00Z
Erwinia amylovora	Bacteria;Proteobacteria;Gammaproteobacteria	Ea8-96	SAMN13919267	PRJNA603094	GCA_012367085.1	Scaffold	3.90305	53.2968	plasmid pEA29:NZ_JAAEUY010000124.1/	JAAEUY01	133	3443	2020-04-15T00:00:00Z
Erwinia amylovora	Bacteria;Proteobacteria;Gammaproteobacteria	1612	SAMN13919284	PRJNA603094	GCA_012368185.1	Scaffold	3.78732	53.4763	plasmid pEA29:NZ_JAAEXP010000025.1/	JAAEXP01	134	3299	2020-04-15T00:00:00Z
Erwinia amylovora	Bacteria;Proteobacteria;Gammaproteobacteria	Ea6-96	SAMN13919265	PRJNA603094	GCA_012371665.1	Scaffold	3.90389	53.2774	plasmid pEA29:NZ_JAAEVB010000009.1/	JAAEVB01	146	3435	2020-04-15T00:00:00Z
Erwinia amylovora	Bacteria;Proteobacteria;Gammaproteobacteria	Ea4-96	SAMN13919264	PRJNA603094	GCA_012367175.1	Scaffold	3.84919	53.2165	plasmid pEA29:NZ_JAAEVG010000028.1/	JAAEVG01	123	3371	2020-04-15T00:00:00Z
Erwinia amylovora	Bacteria;Proteobacteria;Gammaproteobacteria	Ea2-97	SAMN13919272	PRJNA603094	GCA_012367365.1	Scaffold	3.84878	53.2771	plasmid pEA29:NZ_JAAEVQ010000057.1/	JAAEVQ01	125	3364	2020-04-15T00:00:00Z
Erwinia amylovora	Bacteria;Proteobacteria;Gammaproteobacteria	Ea4-97	SAMN13919301	PRJNA603094	GCA_012367185.1	Scaffold	3.76656	53.5171	plasmid pEA29:NZ_JAAEVF010000012.1/	JAAEVF01	127	3279	2020-04-15T00:00:00Z
Erwinia amylovora	Bacteria;Proteobacteria;Gammaproteobacteria	1400-2	SAMN13919341	PRJNA603094	GCA_012367945.1	Scaffold	3.75996	53.5744	plasmid pEA29:NZ_JAAEXC010000018.1/	JAAEXC01	112	3268	2020-04-15T00:00:00Z
Erwinia amylovora	Bacteria;Proteobacteria;Gammaproteobacteria	Ea1-97	SAMN13919270	PRJNA603094	GCA_012367455.1	Scaffold	3.84211	53.2775	plasmid pEA29:NZ_JAAEVU010000005.1/	JAAEVU01	211	3366	2020-04-15T00:00:00Z
Erwinia amylovora	Bacteria;Proteobacteria;Gammaproteobacteria	1611 (BCEa29)	SAMN13919283	PRJNA603094	GCA_012367815.1	Scaffold	3.76487	53.4761	plasmid pEA29:NZ_JAAEWY010000039.1/	JAAEWY01	150	3289	2020-04-15T00:00:00Z
Erwinia amylovora	Bacteria;Proteobacteria;Gammaproteobacteria	CFBP 7131	SAMN13919328	PRJNA603094	GCA_012367675.1	Scaffold	3.82924	53.4757	plasmid pEA29:NZ_JAAEWK010000030.1/	JAAEWK01	201	3353	2020-04-15T00:00:00Z
Erwinia amylovora	Bacteria;Proteobacteria;Gammaproteobacteria	Ea3-97	SAMN13919273	PRJNA603094	GCA_012367325.1	Scaffold	3.84705	53.2771	plasmid pEA29:NZ_JAAEVM010000044.1/	JAAEVM01	207	3378	2020-04-15T00:00:00Z
Erwinia amylovora UPN527	Bacteria;Proteobacteria;Gammaproteobacteria	UPN527	SAMEA2272628	PRJEB605	GCA_000367645.1	Contig	3.76697	53.6		CAPC01	18	3248	2013-04-08T00:00:00Z
Erwinia amylovora	Bacteria;Proteobacteria;Gammaproteobacteria	CP20130204	SAMN19522992	PRJNA734736	GCA_023612735.1	Complete	3.80364	53.6	chromosome:CP076593.1		1	3012	2022-05-31T00:00:00Z
Erwinia amylovora	Bacteria;Proteobacteria;Gammaproteobacteria	MASHBO	SAMN07461457	PRJNA397580	GCA_002732135.1	Contig	3.85987	53.7		NQJK01	8	0	2017-10-26T00:00:00Z
Erwinia amylovora MR1	Bacteria;Proteobacteria;Gammaproteobacteria	MR1	SAMEA2272039	PRJEB607	GCA_000367685.2	Scaffold	3.8132	53.3761	plasmid pEA29:HF560649.1	CAPE01	30	4047	2013-04-08T00:00:00Z
Erwinia amylovora	Bacteria;Proteobacteria;Gammaproteobacteria	CP20140001	SAMN19522993	PRJNA734736	GCA_023612715.1	Complete	3.80407	53.6	chromosome:NZ_CP076592.1/CP076592.1		1	3250	2022-05-31T00:00:00Z
Erwinia amylovora	Bacteria;Proteobacteria;Gammaproteobacteria	CP201324	SAMN19522996	PRJNA734736	GCA_023612655.1	Complete	3.80407	53.6	chromosome:NZ_CP076589.1/CP076589.1		1	3252	2022-05-31T00:00:00Z
Erwinia amylovora	Bacteria;Proteobacteria;Gammaproteobacteria	CP20130202	SAMN19522990	PRJNA734736	GCA_023612775.1	Complete	3.80407	53.6	chromosome:NZ_CP076595.1/CP076595.1		1	3257	2022-05-31T00:00:00Z
Erwinia amylovora	Bacteria;Proteobacteria;Gammaproteobacteria	CP20086202	SAMN19522991	PRJNA734736	GCA_023612755.1	Complete	3.80404	53.6	chromosome:NZ_CP076594.1/CP076594.1		1	3255	2022-05-31T00:00:00Z
Erwinia amylovora	Bacteria;Proteobacteria;Gammaproteobacteria	CP201142	SAMN19522994	PRJNA734736	GCA_023612695.1	Complete	3.80402	53.6	chromosome:NZ_CP076591.1/CP076591.1		1	3257	2022-05-31T00:00:00Z
Erwinia amylovora	Bacteria;Proteobacteria;Gammaproteobacteria	CP200930	SAMN19522995	PRJNA734736	GCA_023612675.1	Complete	3.80396	53.6	chromosome:NZ_CP076590.1/CP076590.1		1	3254	2022-05-31T00:00:00Z
Erwinia amylovora	Bacteria;Proteobacteria;Gammaproteobacteria	CP20161301	SAMN19522989	PRJNA734736	GCA_023612795.1	Complete	3.80181	53.6	chromosome:NZ_CP076596.1/CP076596.1		1	3253	2022-05-31T00:00:00Z
Erwinia amylovora	Bacteria;Proteobacteria;Gammaproteobacteria	Ea102	SAMN26865295	PRJNA818484	GCA_025987805.1	Complete	3.8901	53.7106	chromosome:CP104022.1; plasmid pEA29:CP104023.1; plasmid pEA60:CP104024.1		3	3335	2022-11-03T00:00:00Z
Erwinia amylovora	Bacteria;Proteobacteria;Gammaproteobacteria	Ea915	SAMN26865293	PRJNA818484	GCA_025987825.1	Complete	3.82875	53.5749	chromosome:CP104025.1; plasmid pEA29:CP104026.1		2	3275	2022-11-03T00:00:00Z
Erwinia amylovora NBRC 12687 = CFBP 1232	Bacteria;Proteobacteria;Gammaproteobacteria	type strain: CFBP 1232	SAMEA2271944	PRJEB604	GCA_000367625.2	Contig	3.79553	53.5747	plasmid pEA29:NC_020918.1/HF560650.1	CAPB01	43	3285	2013-04-08T00:00:00Z
Erwinia amylovora	Bacteria;Proteobacteria;Gammaproteobacteria	E2006P	SAMN13919255	PRJNA603094	GCA_012367615.1	Scaffold	3.89809	53.4737	plasmid pEA4.3:NZ_JAAEWI010000025.1/; plasmid pEA29:NZ_JAAEWI010000029.1/	JAAEWI01	95	3464	2020-04-15T00:00:00Z
Erwinia amylovora	Bacteria;Proteobacteria;Gammaproteobacteria	3446-1	SAMN13919252	PRJNA603094	GCA_012371885.1	Scaffold	3.87007	53.3649	plasmid pEA2.9:NZ_JAAEWU010000018.1/; plasmid pEA5.8:NZ_JAAEWU010000024.1/; plasmid pEA29:NZ_JAAEWU010000013.1/	JAAEWU01	94	3402	2020-04-15T00:00:00Z
Erwinia amylovora	Bacteria;Proteobacteria;Gammaproteobacteria	Ea160-4-51	SAMN13919257	PRJNA603094	GCA_012371755.1	Scaffold	3.85241	53.4733	plasmid pEA4.3:NZ_JAAEVY010000040.1/; plasmid pEA29:NZ_JAAEVY010000030.1/	JAAEVY01	98	3406	2020-04-15T00:00:00Z
Erwinia amylovora	Bacteria;Proteobacteria;Gammaproteobacteria	1946-04-02	SAMN13919306	PRJNA603094	GCA_012371765.1	Scaffold	3.76532	53.4876	plasmid pEA29:NZ_JAAEWP000000000.1/JAAEWP000000000.1; plasmid pEA29:NZ_JAAEWP010000001.1/	JAAEWP01	82	6542	2020-04-15T00:00:00Z
Erwinia amylovora	Bacteria;Proteobacteria;Gammaproteobacteria	20070126	SAMN13919337	PRJNA603094	GCA_012368015.1	Scaffold	3.7891	53.433	plasmid pEA29:NZ_JAAEXG010000030.1/; plasmid pEU30:NZ_JAAEXG010000014.1/	JAAEXG01	74	3301	2020-04-15T00:00:00Z
Erwinia amylovora	Bacteria;Proteobacteria;Gammaproteobacteria	39-I-II	SAMN13919304	PRJNA603094	GCA_012371865.1	Scaffold	3.83351	53.5175	plasmid pEA29:NZ_JAAEWR010000014.1/; plasmid pEA72:NZ_JAAEWR010000012.1/	JAAEWR01	79	3353	2020-04-15T00:00:00Z
Erwinia amylovora	Bacteria;Proteobacteria;Gammaproteobacteria	Ea1-00	SAMN13919254	PRJNA603094	GCA_012371775.1	Scaffold	3.85083	53.5319	plasmid pEA4.0:NZ_JAAEWD010000032.1/; plasmid pEA29:NZ_JAAEWD010000029.1/; plasmid pEU30:NZ_JAAEWD010000003.1/	JAAEWD01	88	3381	2020-04-15T00:00:00Z
Erwinia amylovora	Bacteria;Proteobacteria;Gammaproteobacteria	Ea03-03	SAMN13919261	PRJNA603094	GCA_012367595.1	Scaffold	3.8619	53.2358	plasmid pEAR27:NZ_JAAEWF010000024.1/; plasmid pEA29:NZ_JAAEWF010000033.1/	JAAEWF01	110	3373	2020-04-15T00:00:00Z
Erwinia amylovora	Bacteria;Proteobacteria;Gammaproteobacteria	EaLevo2	SAMN13919268	PRJNA603094	GCA_012367015.1	Scaffold	3.83079	53.2921	plasmid pEA29:NZ_JAAEUQ010000044.1/; plasmid pEAR35:NZ_JAAEUQ010000042.1/	JAAEUQ01	82	3343	2020-04-15T00:00:00Z
Erwinia amylovora	Bacteria;Proteobacteria;Gammaproteobacteria	1668	SAMN13919295	PRJNA603094	GCA_012368135.1	Scaffold	3.76042	53.505	plasmid pEA29:NZ_JAAEXM000000000.1/JAAEXM000000000.1; plasmid pEA29:NZ_JAAEXM010000001.1/	JAAEXM01	72	6536	2020-04-15T00:00:00Z
Erwinia amylovora	Bacteria;Proteobacteria;Gammaproteobacteria	Ea2-95	SAMN13919271	PRJNA603094	GCA_012367415.1	Scaffold	3.83226	53.2933	plasmid pEA29:NZ_JAAEVS010000011.1/; plasmid pEAR35:NZ_JAAEVS010000019.1/	JAAEVS01	72	3345	2020-04-15T00:00:00Z
Erwinia amylovora	Bacteria;Proteobacteria;Gammaproteobacteria	EaG5	SAMN13919251	PRJNA603094	GCA_012367055.1	Scaffold	3.84798	53.5175	plasmid pEA29:NZ_JAAEUS010000020.1/; plasmid pEA72:NZ_JAAEUS010000006.1/	JAAEUS01	93	3362	2020-04-15T00:00:00Z
Erwinia amylovora	Bacteria;Proteobacteria;Gammaproteobacteria	Ea7-96	SAMN13919266	PRJNA603094	GCA_012371615.1	Contig	3.80869	53.2702	plasmid pEA6.0:NZ_JAAEUZ010000045.1/; plasmid pEA29:NZ_JAAEUZ010000005.1/	JAAEUZ01	101	3322	2020-04-15T00:00:00Z
Erwinia amylovora	Bacteria;Proteobacteria;Gammaproteobacteria	CFBP 7130	SAMN13919327	PRJNA603094	GCA_012367695.1	Scaffold	3.82989	53.4518	plasmid pEA29:NZ_JAAEWL010000018.1/; plasmid pEI70:NZ_JAAEWL010000015.1/	JAAEWL01	93	3348	2020-04-15T00:00:00Z
Erwinia amylovora	Bacteria;Proteobacteria;Gammaproteobacteria	CFBP 1995	SAMN13919318	PRJNA603094	GCA_012367705.1	Scaffold	3.83316	53.4593	plasmid pEA29:NZ_JAAEWN010000014.1/; plasmid pEI70:NZ_JAAEWN010000013.1/	JAAEWN01	94	3348	2020-04-15T00:00:00Z
Erwinia amylovora	Bacteria;Proteobacteria;Gammaproteobacteria	Ea12	SAMN13919289	PRJNA603094	GCA_012367545.1	Scaffold	3.86956	53.5337	plasmid pEA29:NZ_JAAEWB010000008.1/; plasmid pEU30:NZ_JAAEWB010000012.1/	JAAEWB01	89	3397	2020-04-15T00:00:00Z
Erwinia amylovora	Bacteria;Proteobacteria;Gammaproteobacteria	1478-2	SAMN13919275	PRJNA603094	GCA_012367935.1	Scaffold	3.87008	53.5337	plasmid pEA29:NZ_JAAEXA010000005.1/; plasmid pEU30:NZ_JAAEXA010000028.1/	JAAEXA01	102	3397	2020-04-15T00:00:00Z
Erwinia amylovora	Bacteria;Proteobacteria;Gammaproteobacteria	Ea1-95	SAMN13919269	PRJNA603094	GCA_012367475.1	Scaffold	3.80538	53.37	plasmid pEA6.0:NZ_JAAEVV010000018.1/; plasmid pEA29:NZ_JAAEVV010000003.1/	JAAEVV01	99	3307	2020-04-15T00:00:00Z
Erwinia amylovora	Bacteria;Proteobacteria;Gammaproteobacteria	1480-3	SAMN13919276	PRJNA603094	GCA_012367875.1	Scaffold	3.86602	53.5337	plasmid pEA29:NZ_JAAEWZ010000020.1/; plasmid pEU30:NZ_JAAEWZ010000013.1/	JAAEWZ01	89	3400	2020-04-15T00:00:00Z
Erwinia amylovora	Bacteria;Proteobacteria;Gammaproteobacteria	IH-3-1	SAMN13919259	PRJNA603094	GCA_012371495.1	Scaffold	3.84197	53.1863	plasmid pEA1.7:NZ_JAAEUO010000017.1/; plasmid pEA5.8:NZ_JAAEUO010000003.1/; plasmid pEA29:NZ_JAAEUO010000018.1/	JAAEUO01	106	3383	2020-04-15T00:00:00Z
Erwinia amylovora	Bacteria;Proteobacteria;Gammaproteobacteria	Ea01-03	SAMN13919253	PRJNA603094	GCA_012367655.1	Scaffold	3.84955	53.5317	plasmid pEA4.0:NZ_JAAEWH010000068.1/; plasmid pEA29:NZ_JAAEWH010000030.1/; plasmid pEU30:NZ_JAAEWH010000049.1/	JAAEWH01	127	3384	2020-04-15T00:00:00Z
Erwinia amylovora	Bacteria;Proteobacteria;Gammaproteobacteria	EaIF	SAMN13919258	PRJNA603094	GCA_012371555.1	Scaffold	3.81239	53.3641	plasmid pEA1.7:NZ_JAAEUR010000004.1/; plasmid pEA5.8:NZ_JAAEUR010000003.1/; plasmid pEA29:NZ_JAAEUR010000019.1/	JAAEUR01	110	3341	2020-04-15T00:00:00Z
Erwinia amylovora	Bacteria;Proteobacteria;Gammaproteobacteria	CFBP 2313	SAMN13919319	PRJNA603094	GCA_012367685.1	Scaffold	3.82042	53.4558	plasmid pEA1.7:NZ_JAAEWM010000008.1/; plasmid pEA29:NZ_JAAEWM010000046.1/	JAAEWM01	156	3346	2020-04-15T00:00:00Z
Erwinia amylovora	Bacteria;Proteobacteria;Gammaproteobacteria	Ea1-98	SAMN13919263	PRJNA603094	GCA_012367425.1	Scaffold	3.89602	53.3965	plasmid pEAR28:NZ_JAAEVT010000068.1/; plasmid pEA29:NZ_JAAEVT010000034.1/	JAAEVT01	162	3422	2020-04-15T00:00:00Z
Erwinia amylovora	Bacteria;Proteobacteria;Gammaproteobacteria	EaA-11	SAMN13919325	PRJNA603094	GCA_012367075.1	Scaffold	3.83578	53.4429	plasmid pEA29:NZ_JAAEUV010000039.1/; plasmid pEL60:NZ_JAAEUV010000003.1/	JAAEUV01	312	3367	2020-04-15T00:00:00Z
Erwinia amylovora 01SFR-BO	Bacteria;Proteobacteria;Gammaproteobacteria	01SFR-BO	SAMEA2272727	PRJEB602	GCA_000367605.2	Contig	3.79581	53.5747	plasmid pEA29:NC_020916.1/HF560647.1	CAPA01	12	3267	2013-04-08T00:00:00Z
Erwinia amylovora Ea356	Bacteria;Proteobacteria;Gammaproteobacteria	Ea 356	SAMEA2272233	PRJEB599	GCA_000367545.2	Contig	3.7922	53.5747	plasmid pEA29:NC_020919.1/HF560643.1	CAOX01	15	3277	2013-04-08T00:00:00Z
Erwinia amylovora Ea644	Bacteria;Proteobacteria;Gammaproteobacteria	Ea644	SAMEA2272119	PRJEB606	GCA_000367665.2	Contig	3.83232	53.2775	plasmid pEA29:NC_020921.1/HF560648.1	CAPD01	41	3264	2013-04-08T00:00:00Z
Erwinia amylovora Ea266	Bacteria;Proteobacteria;Gammaproteobacteria	Ea266	SAMEA2272186	PRJEB600	GCA_000367565.2	Contig	3.78693	53.5746	plasmid pEA29:NC_020914.1/HF560644.1	CAOY01	39	3254	2013-04-08T00:00:00Z
Erwinia amylovora	Bacteria;Proteobacteria;Gammaproteobacteria	19-7	SAMN17140993	PRJNA687286	GCA_017161525.1	Complete	3.8318	53.5749	chromosome:CP066780.1; plasmid unnamed1:CP066781.1		2	2941	2021-03-03T00:00:00Z
Erwinia amylovora CFBP1430	Bacteria;Proteobacteria;Gammaproteobacteria	CFPB1430	SAMEA3138297	PRJNA46805	GCA_000091565.1	Complete	3.83383	53.5749	chromosome:NC_013961.1/FN434113.1; plasmid pEA29:NC_013957.1/FN434114.1		2	3274	2010-03-25T00:00:00Z
Erwinia amylovora	Bacteria;Proteobacteria;Gammaproteobacteria	ATCC 15580	SAMN17141014	PRJNA687293	GCA_017161565.1	Complete	3.83578	53.5741	chromosome:NZ_CP066796.1/CP066796.1; plasmid unnamed1:NZ_CP066797.1/CP066797.1		2	3251	2021-03-03T00:00:00Z
Erwinia amylovora	Bacteria;Proteobacteria;Gammaproteobacteria	Ea1/79Sm	SAMN16790584	PRJNA678230	GCA_015650045.1	Complete	3.83559	53.575	chromosome:NZ_CP064855.1/CP064855.1; plasmid pEa-1-79Sm:NZ_CP064856.1/CP064856.1		2	3280	2020-11-23T00:00:00Z
Erwinia amylovora	Bacteria;Proteobacteria;Gammaproteobacteria	E-2	SAMN08056115	PRJNA289329	GCA_002803865.1	Complete	3.83515	53.575	chromosome:NZ_CP024970.1/CP024970.1; plasmid pEa-E-2:NZ_CP024971.1/CP024971.1		2	3277	2017-12-04T00:00:00Z
Erwinia amylovora	Bacteria;Proteobacteria;Gammaproteobacteria	FB-86	SAMN10425507	PRJNA506631	GCA_012980785.1	Complete	3.83233	53.5749	chromosome:NZ_CP050258.1/CP050258.1; plasmid pEA29:NZ_CP050259.1/CP050259.1		2	3278	2020-05-07T00:00:00Z
Erwinia amylovora	Bacteria;Proteobacteria;Gammaproteobacteria	FB-207	SAMN10465491	PRJNA506635	GCA_012980845.1	Complete	3.83233	53.5749	chromosome:NZ_CP050263.1/CP050263.1; plasmid pEA29:NZ_CP050264.1/CP050264.1		2	3278	2020-05-07T00:00:00Z
Erwinia amylovora	Bacteria;Proteobacteria;Gammaproteobacteria	17-2187	SAMN17141010	PRJNA687290	GCA_017161545.1	Complete	3.83244	53.5748	chromosome:NZ_CP066794.1/CP066794.1; plasmid unnamed1:NZ_CP066795.1/CP066795.1		2	3271	2021-03-03T00:00:00Z
Erwinia amylovora	Bacteria;Proteobacteria;Gammaproteobacteria	TS3238	SAMN10465495	PRJNA506637	GCA_012980825.1	Complete	3.83233	53.5749	chromosome:NZ_CP050244.1/CP050244.1; plasmid pEA29:NZ_CP050245.1/CP050245.1		2	3275	2020-05-07T00:00:00Z
Erwinia amylovora	Bacteria;Proteobacteria;Gammaproteobacteria	TS3128	SAMN15293455	PRJNA639906	GCA_013375015.1	Complete	3.83233	53.5749	chromosome:NZ_CP056034.1/CP056034.1; plasmid unnamed1:NZ_CP056035.1/CP056035.1		2	3253	2020-06-28T00:00:00Z
Erwinia amylovora	Bacteria;Proteobacteria;Gammaproteobacteria	FB-307	SAMN10465493	PRJNA506636	GCA_012980805.1	Complete	3.83213	53.5749	chromosome:NZ_CP050242.1/CP050242.1; plasmid pEA29:NZ_CP050243.1/CP050243.1		2	3280	2020-05-07T00:00:00Z
Erwinia amylovora	Bacteria;Proteobacteria;Gammaproteobacteria	FB-20	SAMN10425397	PRJNA505563	GCA_012980765.1	Complete	3.83186	53.5749	chromosome:NZ_CP050240.1/CP050240.1; plasmid pEA29:NZ_CP050241.1/CP050241.1		2	3277	2020-05-07T00:00:00Z
Erwinia amylovora	Bacteria;Proteobacteria;Gammaproteobacteria	Ea1189	SAMN13762617	PRJNA599942	GCA_016446415.2	Complete	3.82521	53.5749	chromosome:NZ_CP055227.2/CP055227.2; plasmid pEA29:NZ_CP055228.1/CP055228.1		2	3267	2020-12-30T00:00:00Z
Erwinia amylovora ACW56400	Bacteria;Proteobacteria;Gammaproteobacteria	ACW56400	SAMN02469387	PRJNA66419	GCA_000240705.2	Contig	3.86083	53.5512	plasmid pEA29:NZ_AFHN01000023.1/AFHN01000023.1; plasmid EaACW_pEI70:NC_018999.1/CP002951.1	AFHN01	24	3359	2012-12-03T00:00:00Z
Erwinia amylovora CFBP 2585	Bacteria;Proteobacteria;Gammaproteobacteria	CFBP 2585	SAMEA2272329	PRJEB601	GCA_000367585.2	Contig	3.8217	53.516	plasmid pEA3:NC_020920.1/HF560646.1; plasmid pEA29:NC_020915.1/HF560645.1	CAOZ01	14	3306	2013-04-08T00:00:00Z
Erwinia amylovora	Bacteria;Proteobacteria;Gammaproteobacteria	7-3	SAMN16550001	PRJNA671742	GCA_020544325.1	Chromosome	3.9885	53.456	chromosome:NZ_CP063697.1/CP063697.1; plasmid p7-3:NZ_CP063698.1/CP063698.1; plasmid pEA29:NZ_CP063699.1/CP063699.1		3	3440	2021-10-25T00:00:00Z
Erwinia amylovora	Bacteria;Proteobacteria;Gammaproteobacteria	1-2	SAMN16550002	PRJNA671742	GCA_020882215.1	Chromosome	3.96085	53.473	chromosome:NZ_CP063694.1/CP063694.1; plasmid pEa-IncX:NZ_CP063696.1/CP063696.1; plasmid pEA29:NZ_CP063695.1/CP063695.1		3	3402	2021-11-16T00:00:00Z
Erwinia amylovora	Bacteria;Proteobacteria;Gammaproteobacteria	32-10	SAMN16550003	PRJNA671742	GCA_020546605.1	Chromosome	3.95492	53.4721	chromosome:NZ_CP063691.1/CP063691.1; plasmid pEa-IncX:NZ_CP063692.1/CP063692.1; plasmid pEA29:NZ_CP063693.1/CP063693.1		3	3389	2021-10-25T00:00:00Z
Erwinia amylovora	Bacteria;Proteobacteria;Gammaproteobacteria	11-7	SAMN16550004	PRJNA671742	GCA_020546585.1	Chromosome	3.95014	53.4719	chromosome:NZ_CP063688.1/CP063688.1; plasmid p11-7:NZ_CP063689.1/CP063689.1; plasmid pEA29:NZ_CP063690.1/CP063690.1		3	3400	2021-10-25T00:00:00Z
Erwinia amylovora	Bacteria;Proteobacteria;Gammaproteobacteria	33-1	SAMN16550000	PRJNA671742	GCA_022811485.1	Chromosome	3.94879	53.4718	chromosome:NZ_CP063805.1/CP063805.1; plasmid pEa-IncX:NZ_CP063806.1/CP063806.1; plasmid pEA29:NZ_CP063807.1/CP063807.1		3	3390	2022-04-04T00:00:00Z
Erwinia amylovora ATCC 49946	Bacteria;Proteobacteria;Gammaproteobacteria	ATCC 49946	SAMEA2272701	PRJEA43757	GCA_000027205.1	Complete	3.9056	53.6139	chromosome:NC_013971.1/FN666575.1; plasmid 1:NC_013972.1/FN666576.1; plasmid 2:NC_013973.1/FN666577.1		3	3355	2010-03-18T23:05:00Z
Erwinia amylovora LA636	Bacteria;Proteobacteria;Gammaproteobacteria	LA636	SAMEA3138843	PRJEB4665	GCA_000513395.1	Chromosome	3.78987	53.5629	chromosome I:NZ_CBVT010000001.1/CBVT010000001.1; chromosome II:NZ_CBVT010000002.1/CBVT010000002.1; chromosome III:NZ_CBVT010000003.1/CBVT010000003.1; chromosome IV:NZ_CBVT010000004.1/CBVT010000004.1; chromosome V:NZ_CBVT010000005.1/CBVT010000005.1; chromosome VI:NZ_CBVT010000006.1/CBVT010000006.1; chromosome VII:NZ_CBVT010000007.1/CBVT010000007.1; chromosome VIII:NZ_CBVT010000008.1/CBVT010000008.…	CBVT01	9	3281	2013-12-04T00:00:00Z
Erwinia amylovora LA635	Bacteria;Proteobacteria;Gammaproteobacteria	LA635	SAMEA3138844	PRJEB4664	GCA_000513415.1	Chromosome	3.79102	53.5592	chromosome I:NZ_CBVS010000001.1/CBVS010000001.1; chromosome II:NZ_CBVS010000002.1/CBVS010000002.1; chromosome III:NZ_CBVS010000003.1/CBVS010000003.1; chromosome IV:NZ_CBVS010000004.1/CBVS010000004.1; chromosome V:NZ_CBVS010000005.1/CBVS010000005.1; chromosome VI:NZ_CBVS010000006.1/CBVS010000006.1; chromosome VII:NZ_CBVS010000007.1/CBVS010000007.1; chromosome VIII:NZ_CBVS010000008.1/CBVS010000008.…	CBVS01	9	3279	2013-12-04T00:00:00Z
Erwinia amylovora LA637	Bacteria;Proteobacteria;Gammaproteobacteria	LA637	SAMEA3138841	PRJEB4666	GCA_000513355.1	Chromosome	3.86955	53.6923	chromosome I:NZ_CBVU010000001.1/CBVU010000001.1; chromosome II:NZ_CBVU010000002.1/CBVU010000002.1; chromosome III:NZ_CBVU010000003.1/CBVU010000003.1; chromosome IV:NZ_CBVU010000004.1/CBVU010000004.1; chromosome V:NZ_CBVU010000005.1/CBVU010000005.1; chromosome VI:NZ_CBVU010000006.1/CBVU010000006.1; chromosome VII:NZ_CBVU010000007.1/CBVU010000007.1; chromosome VIII:NZ_CBVU010000008.1/CBVU010000008.…	CBVU01	10	3371	2013-12-12T00:00:00Z

## Sheet: GI gene components
ATCC49946	GCF_000027205.1
# feature	class	assembly	assembly_unit	seq_type	chromosome	genomic_accession	start	end	strand	product_accession	non-redundant_refseq	related_accession	name	symbol	GeneID	locus_tag	feature_interval_length	product_length	attributes
CDS	without_protein	GCF_000027205.1	Primary Assembly	chromosome		NC_013971.1	3301731	3301931	-				transposase			EAM_RS14775	201		partial;pseudo
CDS	with_protein	GCF_000027205.1	Primary Assembly	chromosome		NC_013971.1	3302350	3302625	-	WP_004155192.1	WP_004155192.1		type II toxin-antitoxin system RelE/ParE family toxin			EAM_RS14780	276	91
CDS	with_protein	GCF_000027205.1	Primary Assembly	chromosome		NC_013971.1	3302629	3302877	-	WP_004155191.1	WP_004155191.1		ribbon-helix-helix domain-containing protein			EAM_RS14785	249	82
CDS	with_protein	GCF_000027205.1	Primary Assembly	chromosome		NC_013971.1	3302974	3303807	-	WP_004155190.1	WP_004155190.1		DUF4942 domain-containing protein			EAM_RS14790	834	277
CDS	with_protein	GCF_000027205.1	Primary Assembly	chromosome		NC_013971.1	3303920	3304240	-	WP_004155189.1	WP_004155189.1		TA system toxin CbtA family protein			EAM_RS14795	321	106
CDS	with_protein	GCF_000027205.1	Primary Assembly	chromosome		NC_013971.1	3304277	3304600	-	WP_004155188.1	WP_004155188.1		type IV toxin-antitoxin system YeeU family antitoxin			EAM_RS14800	324	107
CDS	with_protein	GCF_000027205.1	Primary Assembly	chromosome		NC_013971.1	3304613	3305083	-	WP_004155187.1	WP_004155187.1		DNA repair protein RadC	radC		EAM_RS14805	471	156
CDS	without_protein	GCF_000027205.1	Primary Assembly	chromosome		NC_013971.1	3305154	3305728	-				DUF932 domain-containing protein			EAM_RS18595	575		pseudo
CDS	with_protein	GCF_000027205.1	Primary Assembly	chromosome		NC_013971.1	3305953	3306195	-	WP_004155184.1	WP_004155184.1		hypothetical protein			EAM_RS18600	243	80
CDS	with_protein	GCF_000027205.1	Primary Assembly	chromosome		NC_013971.1	3307405	3307602	+	WP_004155182.1	WP_004155182.1		AlpA family phage regulatory protein			EAM_RS14820	198	65
CDS	with_protein	GCF_000027205.1	Primary Assembly	chromosome		NC_013971.1	3307710	3308060	+	WP_004155181.1	WP_004155181.1		hypothetical protein			EAM_RS19985	351	116
CDS	with_protein	GCF_000027205.1	Primary Assembly	chromosome		NC_013971.1	3308504	3309589	+	WP_004155179.1	WP_004155179.1		DNA sulfur modification protein DndB	dndB		EAM_RS14830	1086	361
CDS	with_protein	GCF_000027205.1	Primary Assembly	chromosome		NC_013971.1	3309586	3311220	+	WP_004155178.1	WP_004155178.1		DNA phosphorothioation system sulfurtransferase DndC	dndC		EAM_RS14835	1635	544
CDS	with_protein	GCF_000027205.1	Primary Assembly	chromosome		NC_013971.1	3311210	3313210	+	WP_004155177.1	WP_004155177.1		DNA sulfur modification protein DndD	dndD		EAM_RS14840	2001	666
CDS	with_protein	GCF_000027205.1	Primary Assembly	chromosome		NC_013971.1	3313210	3313563	+	WP_009349902.1	WP_009349902.1		DNA sulfur modification protein DndE	dndE		EAM_RS14845	354	117
CDS	with_protein	GCF_000027205.1	Primary Assembly	chromosome		NC_013971.1	3313568	3314920	+	WP_004166224.1	WP_004166224.1		class I SAM-dependent methyltransferase			EAM_RS14850	1353	450
CDS	with_protein	GCF_000027205.1	Primary Assembly	chromosome		NC_013971.1	3315125	3315946	-	WP_004155174.1	WP_004155174.1		restriction endonuclease			EAM_RS14855	822	273
CDS	with_protein	GCF_000027205.1	Primary Assembly	chromosome		NC_013971.1	3315943	3321024	-	WP_004155173.1	WP_004155173.1		DNA phosphorothioation-dependent restriction protein DptH	dptH		EAM_RS14860	5082	1693
CDS	with_protein	GCF_000027205.1	Primary Assembly	chromosome		NC_013971.1	3321005	3322327	-	WP_004155172.1	WP_004155172.1		DNA phosphorothioation-dependent restriction protein DptG	dptG		EAM_RS14865	1323	440
CDS	with_protein	GCF_000027205.1	Primary Assembly	chromosome		NC_013971.1	3322332	3323978	-	WP_004155171.1	WP_004155171.1		DNA phosphorothioation-dependent restriction protein DptF	dptF		EAM_RS14870	1647	548
CDS	with_protein	GCF_000027205.1	Primary Assembly	chromosome		NC_013971.1	3324214	3325491	-	WP_004155169.1	WP_004155169.1		integrase arm-type DNA-binding domain-containing protein			EAM_RS14875	1278	425
tRNA		GCF_000027205.1	Primary Assembly	chromosome		NC_013971.1	3325678	3325762	-				tRNA-Leu			EAM_RS14880	85		anticodon=CAA			#REF!
CDS	with_protein	GCF_000027205.1	Primary Assembly	chromosome		NC_013971.1	3326112	3326621	+	WP_004155168.1	WP_004155168.1		DUF2501 domain-containing protein			EAM_RS14885	510	169
CDS	with_protein	GCF_000027205.1	Primary Assembly	chromosome		NC_013971.1	3326792	3328291	+	WP_004155166.1	WP_004155166.1		DUF853 domain-containing protein			EAM_RS14890	1500	499
CDS	with_protein	GCF_000027205.1	Primary Assembly	chromosome		NC_013971.1	3328293	3329570	+	WP_004155165.1	WP_004155165.1		DUF445 family protein			EAM_RS14895	1278	425
CDS	with_protein	GCF_000027205.1	Primary Assembly	chromosome		NC_013971.1	3330072	3331148	-	WP_004155164.1	WP_004155164.1		LPS export ABC transporter permease LptG	lptG		EAM_RS14905	1077	358
EalF	GCF_012371555.1
# feature	class	assembly	assembly_unit	seq_type	chromosome	genomic_accession	start	end	strand	product_accession	non-redundant_refseq	related_accession	name	symbol	GeneID	locus_tag	feature_interval_length	product_length	attributes
CDS	with_protein	GCF_012371555.1	Primary Assembly	unplaced scaffold		NZ_JAAEUR010000016.1	44	670	+	WP_204161968.1	WP_204161968.1		inovirus Gp2 family protein			HHC88_RS07395	627	208
CDS	with_protein	GCF_012371555.1	Primary Assembly	unplaced scaffold		NZ_JAAEUR010000016.1	1127	1435	-	WP_168385155.1	WP_168385155.1		hypothetical protein			HHC88_RS07400	309	102
CDS	with_protein	GCF_012371555.1	Primary Assembly	unplaced scaffold		NZ_JAAEUR010000016.1	1512	2489	-	WP_168385156.1	WP_168385156.1		toll/interleukin-1 receptor domain-containing protein			HHC88_RS07405	978	325
CDS	with_protein	GCF_012371555.1	Primary Assembly	unplaced scaffold		NZ_JAAEUR010000016.1	2705	4411	+	WP_168385157.1	WP_168385157.1		type I restriction-modification system subunit M			HHC88_RS07410	1707	568
CDS	with_protein	GCF_012371555.1	Primary Assembly	unplaced scaffold		NZ_JAAEUR010000016.1	4401	5801	+	WP_205245784.1	WP_205245784.1		restriction endonuclease subunit S			HHC88_RS07415	1401	466
CDS	with_protein	GCF_012371555.1	Primary Assembly	unplaced scaffold		NZ_JAAEUR010000016.1	5794	6864	+	WP_240153555.1	WP_240153555.1		DUF4268 domain-containing protein			HHC88_RS07420	1071	356
CDS	with_protein	GCF_012371555.1	Primary Assembly	unplaced scaffold		NZ_JAAEUR010000016.1	7004	10138	+	WP_168385158.1	WP_168385158.1		type I restriction endonuclease subunit R			HHC88_RS07425	3135	1044
CDS	with_protein	GCF_012371555.1	Primary Assembly	unplaced scaffold		NZ_JAAEUR010000016.1	10184	12640	+	WP_168385159.1	WP_168385159.1		AAA family ATPase			HHC88_RS07430	2457	818
CDS	without_protein	GCF_012371555.1	Primary Assembly	unplaced scaffold		NZ_JAAEUR010000016.1	12691	12789	+				5'-nucleotidase			HHC88_RS07435	99		partial;pseudo
CDS	with_protein	GCF_012371555.1	Primary Assembly	unplaced scaffold		NZ_JAAEUR010000016.1	13125	14477	-	WP_057620998.1	WP_057620998.1		SIR2 family protein			HHC88_RS07440	1353	450
CDS	with_protein	GCF_012371555.1	Primary Assembly	unplaced scaffold		NZ_JAAEUR010000016.1	14672	14932	-	WP_168385160.1	WP_168385160.1		hypothetical protein			HHC88_RS07445	261	86
CDS	with_protein	GCF_012371555.1	Primary Assembly	unplaced scaffold		NZ_JAAEUR010000016.1	14983	15258	-	WP_240152640.1	WP_240152640.1		DUF4145 domain-containing protein			HHC88_RS18055	276	91
CDS	with_protein	GCF_012371555.1	Primary Assembly	unplaced scaffold		NZ_JAAEUR010000016.1	15328	15708	-	WP_240153343.1	WP_240153343.1		hypothetical protein			HHC88_RS18060	381	126
CDS	with_protein	GCF_012371555.1	Primary Assembly	unplaced scaffold		NZ_JAAEUR010000016.1	16419	16685	+	WP_240152642.1	WP_240152642.1		ATP-binding protein			HHC88_RS07460	267	88
CDS	with_protein	GCF_012371555.1	Primary Assembly	unplaced scaffold		NZ_JAAEUR010000016.1	16843	17718	-	WP_168385161.1	WP_168385161.1		HNH endonuclease			HHC88_RS07465	876	291
CDS	with_protein	GCF_012371555.1	Primary Assembly	unplaced scaffold		NZ_JAAEUR010000016.1	17935	19200	-	WP_168385162.1	WP_168385162.1		integrase arm-type DNA-binding domain-containing protein			HHC88_RS07470	1266	421
tRNA		GCF_012371555.1	Primary Assembly	unplaced scaffold		NZ_JAAEUR010000016.1	19387	19471	-				tRNA-Leu			HHC88_RS07475	85		anticodon=CAA
CDS	with_protein	GCF_012371555.1	Primary Assembly	unplaced scaffold		NZ_JAAEUR010000016.1	19821	20330	+	WP_004155168.1	WP_004155168.1		DUF2501 domain-containing protein			HHC88_RS07480	510	169
CDS	with_protein	GCF_012371555.1	Primary Assembly	unplaced scaffold		NZ_JAAEUR010000016.1	20501	22000	+	WP_099258332.1	WP_099258332.1		DUF853 domain-containing protein			HHC88_RS07485	1500	499
CDS	with_protein	GCF_012371555.1	Primary Assembly	unplaced scaffold		NZ_JAAEUR010000016.1	22002	23279	+	WP_099258333.1	WP_099258333.1		DUF445 family protein			HHC88_RS07490	1278	425
CDS	with_protein	GCF_012371555.1	Primary Assembly	unplaced scaffold		NZ_JAAEUR010000016.1	23775	24851	-	WP_004155164.1	WP_004155164.1		LPS export ABC transporter permease LptG	lptG		HHC88_RS07495	1077	358
Ea644	GCF_000367665.1
# feature	class	assembly	assembly_unit	seq_type	chromosome	genomic_accession	start	end	strand	product_accession	non-redundant_refseq	related_accession	name	symbol	GeneID	locus_tag	feature_interval_length	product_length	attributes
CDS	with_protein	GCF_000367665.1	Primary Assembly	unplaced scaffold		NZ_CAPD01000005.1	123224	124300	+	WP_004168088.1	WP_004168088.1		LPS export ABC transporter permease LptG	lptG		BN439_RS01835	1077	358
CDS	without_protein	GCF_000367665.1	Primary Assembly	unplaced scaffold		NZ_CAPD01000005.1	124797	126075	-				DUF445 family protein			BN439_RS17650	1279		pseudo
CDS	with_protein	GCF_000367665.1	Primary Assembly	unplaced scaffold		NZ_CAPD01000005.1	126077	127576	-	WP_004168091.1	WP_004168091.1		DUF853 domain-containing protein			BN439_RS01850	1500	499
CDS	with_protein	GCF_000367665.1	Primary Assembly	unplaced scaffold		NZ_CAPD01000005.1	127748	128257	-	WP_004168093.1	WP_004168093.1		DUF2501 domain-containing protein			BN439_RS01855	510	169
tRNA		GCF_000367665.1	Primary Assembly	unplaced scaffold		NZ_CAPD01000005.1	128607	128691	+				tRNA-Leu			BN439_RS01860	85		anticodon=CAA
CDS	with_protein	GCF_000367665.1	Primary Assembly	unplaced scaffold		NZ_CAPD01000005.1	128881	130131	+	WP_004168094.1	WP_004168094.1		tyrosine-type recombinase/integrase			BN439_RS01865	1251	416
CDS	with_protein	GCF_000367665.1	Primary Assembly	unplaced scaffold		NZ_CAPD01000005.1	130219	131358	+	WP_004168096.1	WP_004168096.1		DNA cytosine methyltransferase			BN439_RS01870	1140	379
CDS	with_protein	GCF_000367665.1	Primary Assembly	unplaced scaffold		NZ_CAPD01000005.1	131294	132370	+	WP_004171733.1	WP_004171733.1		hypothetical protein			BN439_RS01875	1077	358
CDS	with_protein	GCF_000367665.1	Primary Assembly	unplaced scaffold		NZ_CAPD01000005.1	132512	133321	+	WP_004168097.1	WP_004168097.1		DUF6387 family protein			BN439_RS01880	810	269
CDS	with_protein	GCF_000367665.1	Primary Assembly	unplaced scaffold		NZ_CAPD01000005.1	133487	133693	+	WP_004168098.1	WP_004168098.1		AlpA family transcriptional regulator			BN439_RS01885	207	68
CDS	without_protein	GCF_000367665.1	Primary Assembly	unplaced scaffold		NZ_CAPD01000005.1	133715	134018	+				hypothetical protein			BN439_RS01890	304		pseudo
CDS	with_protein	GCF_000367665.1	Primary Assembly	unplaced scaffold		NZ_CAPD01000005.1	134311	135159	+	WP_230479630.1	WP_230479630.1		tyrosine-type recombinase/integrase			BN439_RS17655	849	282
CDS	with_protein	GCF_000367665.1	Primary Assembly	unplaced scaffold		NZ_CAPD01000005.1	135524	136849	+	WP_004168101.1	WP_004168101.1		tyrosine-type recombinase/integrase			BN439_RS01900	1326	441
CDS	with_protein	GCF_000367665.1	Primary Assembly	unplaced scaffold		NZ_CAPD01000005.1	136865	137026	+	WP_230479631.1	WP_230479631.1		hypothetical protein			BN439_RS20310	162	53
CDS	with_protein	GCF_000367665.1	Primary Assembly	unplaced scaffold		NZ_CAPD01000005.1	137026	137907	+	WP_230479632.1	WP_230479632.1		hypothetical protein			BN439_RS20315	882	293
CDS	with_protein	GCF_000367665.1	Primary Assembly	unplaced scaffold		NZ_CAPD01000005.1	139006	139434	+	WP_004168103.1	WP_004168103.1		hypothetical protein			BN439_RS01910	429	142
CDS	with_protein	GCF_000367665.1	Primary Assembly	unplaced scaffold		NZ_CAPD01000005.1	139475	139738	-	WP_082262343.1	WP_082262343.1		cell wall-binding protein			BN439_RS18725	264	87
CDS	without_protein	GCF_000367665.1	Primary Assembly	unplaced scaffold		NZ_CAPD01000005.1	139763	140014	-				hypothetical protein			BN439_RS01915	252		partial;pseudo
CDS	with_protein	GCF_000367665.1	Primary Assembly	unplaced scaffold		NZ_CAPD01000005.1	139990	141048	-	WP_004168105.1	WP_004168105.1		relaxase/mobilization nuclease domain-containing protein			BN439_RS01920	1059	352
CDS	with_protein	GCF_000367665.1	Primary Assembly	unplaced scaffold		NZ_CAPD01000005.1	141026	141463	-	WP_004168106.1	WP_004168106.1		hypothetical protein			BN439_RS01925	438	145
CDS	with_protein	GCF_000367665.1	Primary Assembly	unplaced scaffold		NZ_CAPD01000005.1	141659	142243	-	WP_033476869.1	WP_033476869.1		ankyrin repeat domain-containing protein			BN439_RS01930	585	194
CDS	with_protein	GCF_000367665.1	Primary Assembly	unplaced scaffold		NZ_CAPD01000005.1	142305	142553	-	WP_004168107.1	WP_004168107.1		hypothetical protein			BN439_RS01935	249	82
CDS	with_protein	GCF_000367665.1	Primary Assembly	unplaced scaffold		NZ_CAPD01000005.1	142609	143484	-	WP_004168112.1	WP_004168112.1		hypothetical protein			BN439_RS01940	876	291
CDS	with_protein	GCF_000367665.1	Primary Assembly	unplaced scaffold		NZ_CAPD01000005.1	143494	144645	-	WP_004168113.1	WP_004168113.1		DUF3696 domain-containing protein			BN439_RS01945	1152	383
CDS	with_protein	GCF_000367665.1	Primary Assembly	unplaced scaffold		NZ_CAPD01000005.1	144648	145991	-	WP_004168115.1	WP_004168115.1		DUF262 domain-containing protein			BN439_RS18460	1344	447
CDS	with_protein	GCF_000367665.1	Primary Assembly	unplaced scaffold		NZ_CAPD01000005.1	146166	146561	-	WP_230479633.1	WP_230479633.1		hypothetical protein			BN439_RS20320	396	131
CDS	with_protein	GCF_000367665.1	Primary Assembly	unplaced scaffold		NZ_CAPD01000005.1	146984	148285	+	WP_004168117.1	WP_004168117.1		integrase arm-type DNA-binding domain-containing protein			BN439_RS01955	1302	433
CDS	without_protein	GCF_000367665.1	Primary Assembly	unplaced scaffold		NZ_CAPD01000005.1	148734	149933	-				restriction endonuclease subunit S			BN439_RS01960	1200		partial;pseudo
Ea2-97	GCF_012367365.1
# feature	class	assembly	assembly_unit	seq_type	chromosome	genomic_accession	start	end	strand	product_accession	non-redundant_refseq	related_accession	name	symbol	GeneID	locus_tag	feature_interval_length	product_length	attributes
CDS	with_protein	GCF_012367365.1	Primary Assembly	unplaced scaffold		NZ_JAAEVQ010000016.1	122797	123873	+	WP_004168088.1	WP_004168088.1		LPS export ABC transporter permease LptG	lptG		HG680_RS06295	1077	358
CDS	with_protein	GCF_012367365.1	Primary Assembly	unplaced scaffold		NZ_JAAEVQ010000016.1	124370	125647	-	WP_004171727.1	WP_004171727.1		DUF445 family protein			HG680_RS06300	1278	425
CDS	with_protein	GCF_012367365.1	Primary Assembly	unplaced scaffold		NZ_JAAEVQ010000016.1	125649	127148	-	WP_004168091.1	WP_004168091.1		DUF853 domain-containing protein			HG680_RS06305	1500	499
CDS	with_protein	GCF_012367365.1	Primary Assembly	unplaced scaffold		NZ_JAAEVQ010000016.1	127320	127829	-	WP_004171729.1	WP_004171729.1		DUF2501 domain-containing protein			HG680_RS06310	510	169
tRNA		GCF_012367365.1	Primary Assembly	unplaced scaffold		NZ_JAAEVQ010000016.1	128179	128263	+				tRNA-Leu			HG680_RS06315	85		anticodon=CAA
CDS	without_protein	GCF_012367365.1	Primary Assembly	unplaced scaffold		NZ_JAAEVQ010000016.1	128453	129702	+				tyrosine-type recombinase/integrase			HG680_RS06320	1250		pseudo
CDS	with_protein	GCF_012367365.1	Primary Assembly	unplaced scaffold		NZ_JAAEVQ010000016.1	129790	130929	+	WP_004168096.1	WP_004168096.1		DNA cytosine methyltransferase			HG680_RS06325	1140	379
CDS	with_protein	GCF_012367365.1	Primary Assembly	unplaced scaffold		NZ_JAAEVQ010000016.1	130865	131941	+	WP_004171733.1	WP_004171733.1		hypothetical protein			HG680_RS06330	1077	358
CDS	without_protein	GCF_012367365.1	Primary Assembly	unplaced scaffold		NZ_JAAEVQ010000016.1	132083	132898	+				hypothetical protein			HG680_RS06335	816		pseudo
CDS	with_protein	GCF_012367365.1	Primary Assembly	unplaced scaffold		NZ_JAAEVQ010000016.1	133058	133264	+	WP_004168098.1	WP_004168098.1		AlpA family transcriptional regulator			HG680_RS06340	207	68
CDS	with_protein	GCF_012367365.1	Primary Assembly	unplaced scaffold		NZ_JAAEVQ010000016.1	133286	133495	+	WP_004168099.1	WP_004168099.1		hypothetical protein			HG680_RS06345	210	69
CDS	without_protein	GCF_012367365.1	Primary Assembly	unplaced scaffold		NZ_JAAEVQ010000016.1	133876	135144	+				tyrosine-type recombinase/integrase			HG680_RS06350	1269		pseudo
CDS	without_protein	GCF_012367365.1	Primary Assembly	unplaced scaffold		NZ_JAAEVQ010000016.1	135095	136420	+				site-specific integrase			HG680_RS06355	1326		pseudo
CDS	without_protein	GCF_012367365.1	Primary Assembly	unplaced scaffold		NZ_JAAEVQ010000016.1	136436	137986	+				hypothetical protein			HG680_RS06360	1551		partial;pseudo
Ea3-97	GCF_012367325.1
# feature	class	assembly	assembly_unit	seq_type	chromosome	genomic_accession	start	end	strand	product_accession	non-redundant_refseq	related_accession	name	symbol	GeneID	locus_tag	feature_interval_length	product_length	attributes
CDS	with_protein	GCF_012367325.1	Primary Assembly	unplaced scaffold		NZ_JAAEVM010000024.1	122802	123878	+	WP_004168088.1	WP_004168088.1		LPS export ABC transporter permease LptG	lptG		HG690_RS05890	1077	358
CDS	with_protein	GCF_012367325.1	Primary Assembly	unplaced scaffold		NZ_JAAEVM010000024.1	124375	125652	-	WP_004171727.1	WP_004171727.1		DUF445 family protein			HG690_RS05895	1278	425
CDS	with_protein	GCF_012367325.1	Primary Assembly	unplaced scaffold		NZ_JAAEVM010000024.1	125654	127153	-	WP_004168091.1	WP_004168091.1		DUF853 domain-containing protein			HG690_RS05900	1500	499
CDS	with_protein	GCF_012367325.1	Primary Assembly	unplaced scaffold		NZ_JAAEVM010000024.1	127325	127834	-	WP_004171729.1	WP_004171729.1		DUF2501 domain-containing protein			HG690_RS05905	510	169
tRNA		GCF_012367325.1	Primary Assembly	unplaced scaffold		NZ_JAAEVM010000024.1	128184	128268	+				tRNA-Leu			HG690_RS05910	85		anticodon=CAA
CDS	without_protein	GCF_012367325.1	Primary Assembly	unplaced scaffold		NZ_JAAEVM010000024.1	128458	129707	+				tyrosine-type recombinase/integrase			HG690_RS05915	1250		pseudo
CDS	with_protein	GCF_012367325.1	Primary Assembly	unplaced scaffold		NZ_JAAEVM010000024.1	129795	130934	+	WP_004168096.1	WP_004168096.1		DNA cytosine methyltransferase			HG690_RS05920	1140	379
CDS	with_protein	GCF_012367325.1	Primary Assembly	unplaced scaffold		NZ_JAAEVM010000024.1	130870	131946	+	WP_004171733.1	WP_004171733.1		hypothetical protein			HG690_RS05925	1077	358
CDS	without_protein	GCF_012367325.1	Primary Assembly	unplaced scaffold		NZ_JAAEVM010000024.1	132088	132903	+				DUF6387 family protein			HG690_RS05930	816		pseudo
CDS	with_protein	GCF_012367325.1	Primary Assembly	unplaced scaffold		NZ_JAAEVM010000024.1	133063	133269	+	WP_004168098.1	WP_004168098.1		AlpA family transcriptional regulator			HG690_RS05935	207	68
CDS	without_protein	GCF_012367325.1	Primary Assembly	unplaced scaffold		NZ_JAAEVM010000024.1	133291	133594	+				hypothetical protein			HG690_RS05940	304		pseudo
Ea1-95	GCF_012367475.1
# feature	class	assembly	assembly_unit	seq_type	chromosome	genomic_accession	start	end	strand	product_accession	non-redundant_refseq	related_accession	name	symbol	GeneID	locus_tag	feature_interval_length	product_length	attributes
CDS	with_protein	GCF_012367475.1	Primary Assembly	unplaced scaffold		NZ_JAAEVV010000019.1	1	764	-	WP_197909948.1	WP_197909948.1		hypothetical protein			HG687_RS10000	764	255	partial
CDS	with_protein	GCF_012367475.1	Primary Assembly	unplaced scaffold		NZ_JAAEVV010000019.1	866	1285	-	WP_168386053.1	WP_168386053.1		DUF262 domain-containing protein			HG687_RS10005	420	139
CDS	with_protein	GCF_012367475.1	Primary Assembly	unplaced scaffold		NZ_JAAEVV010000019.1	1272	2624	-	WP_197909949.1	WP_197909949.1		DUF1524 domain-containing protein			HG687_RS10010	1353	450
CDS	with_protein	GCF_012367475.1	Primary Assembly	unplaced scaffold		NZ_JAAEVV010000019.1	2669	3094	-	WP_168403197.1	WP_168403197.1		DUF262 domain-containing protein			HG687_RS17905	426	141
CDS	with_protein	GCF_012367475.1	Primary Assembly	unplaced scaffold		NZ_JAAEVV010000019.1	3176	3805	-	WP_168386054.1	WP_168386054.1		hypothetical protein			HG687_RS10015	630	209
CDS	with_protein	GCF_012367475.1	Primary Assembly	unplaced scaffold		NZ_JAAEVV010000019.1	3863	4597	-	WP_197909950.1	WP_197909950.1		DUF45 domain-containing protein			HG687_RS10020	735	244
CDS	with_protein	GCF_012367475.1	Primary Assembly	unplaced scaffold		NZ_JAAEVV010000019.1	4601	7879	-	WP_168409714.1	WP_168409714.1		HsdR family type I site-specific deoxyribonuclease			HG687_RS10025	3279	1092
CDS	with_protein	GCF_012367475.1	Primary Assembly	unplaced scaffold		NZ_JAAEVV010000019.1	7876	8922	-	WP_168409715.1	WP_168409715.1		virulence RhuM family protein			HG687_RS10030	1047	348
CDS	with_protein	GCF_012367475.1	Primary Assembly	unplaced scaffold		NZ_JAAEVV010000019.1	8919	10148	-	WP_168403200.1	WP_168403200.1		restriction endonuclease subunit S			HG687_RS10035	1230	409
CDS	with_protein	GCF_012367475.1	Primary Assembly	unplaced scaffold		NZ_JAAEVV010000019.1	10138	11661	-	WP_168409716.1	WP_168409716.1		type I restriction-modification system subunit M			HG687_RS10040	1524	507
CDS	with_protein	GCF_012367475.1	Primary Assembly	unplaced scaffold		NZ_JAAEVV010000019.1	11668	12246	-	WP_168386059.1	WP_168386059.1		restriction endonuclease subunit S			HG687_RS10045	579	192
CDS	with_protein	GCF_012367475.1	Primary Assembly	unplaced scaffold		NZ_JAAEVV010000019.1	12302	12568	-	WP_126766024.1	WP_126766024.1		hypothetical protein			HG687_RS10050	267	88
CDS	with_protein	GCF_012367475.1	Primary Assembly	unplaced scaffold		NZ_JAAEVV010000019.1	13041	14300	-	WP_168386060.1	WP_168386060.1		integrase arm-type DNA-binding domain-containing protein			HG687_RS10055	1260	419
tRNA		GCF_012367475.1	Primary Assembly	unplaced scaffold		NZ_JAAEVV010000019.1	14499	14583	-				tRNA-Leu			HG687_RS10060	85		anticodon=CAA
CDS	with_protein	GCF_012367475.1	Primary Assembly	unplaced scaffold		NZ_JAAEVV010000019.1	14933	15442	+	WP_004171729.1	WP_004171729.1		DUF2501 domain-containing protein			HG687_RS10065	510	169
CDS	with_protein	GCF_012367475.1	Primary Assembly	unplaced scaffold		NZ_JAAEVV010000019.1	15614	17113	+	WP_004168091.1	WP_004168091.1		DUF853 domain-containing protein			HG687_RS10070	1500	499
CDS	with_protein	GCF_012367475.1	Primary Assembly	unplaced scaffold		NZ_JAAEVV010000019.1	17115	18392	+	WP_168403049.1	WP_168403049.1		DUF445 family protein			HG687_RS10075	1278	425
CDS	with_protein	GCF_012367475.1	Primary Assembly	unplaced scaffold		NZ_JAAEVV010000019.1	18889	19965	-	WP_004168088.1	WP_004168088.1		LPS export ABC transporter permease LptG	lptG		HG687_RS10080	1077	358
Ea02-03	GCF_012367585.1
# feature	class	assembly	assembly_unit	seq_type	chromosome	genomic_accession	start	end	strand	product_accession	non-redundant_refseq	related_accession	name	symbol	GeneID	locus_tag	feature_interval_length	product_length	attributes
CDS	with_protein	GCF_012367585.1	Primary Assembly	unplaced scaffold		NZ_JAAEWG010000017.1	122797	123873	+	WP_004168088.1	WP_004168088.1		LPS export ABC transporter permease LptG	lptG		HG684_RS11810	1077	358
CDS	with_protein	GCF_012367585.1	Primary Assembly	unplaced scaffold		NZ_JAAEWG010000017.1	124370	125647	-	WP_004171727.1	WP_004171727.1		DUF445 family protein			HG684_RS11815	1278	425
CDS	with_protein	GCF_012367585.1	Primary Assembly	unplaced scaffold		NZ_JAAEWG010000017.1	125649	127148	-	WP_004168091.1	WP_004168091.1		DUF853 domain-containing protein			HG684_RS11820	1500	499
CDS	with_protein	GCF_012367585.1	Primary Assembly	unplaced scaffold		NZ_JAAEWG010000017.1	127320	127829	-	WP_004171729.1	WP_004171729.1		DUF2501 domain-containing protein			HG684_RS11825	510	169
tRNA		GCF_012367585.1	Primary Assembly	unplaced scaffold		NZ_JAAEWG010000017.1	128179	128263	+				tRNA-Leu			HG684_RS11830	85		anticodon=CAA
CDS	with_protein	GCF_012367585.1	Primary Assembly	unplaced scaffold		NZ_JAAEWG010000017.1	128462	129736	+	WP_168404051.1	WP_168404051.1		integrase arm-type DNA-binding domain-containing protein			HG684_RS11835	1275	424
CDS	with_protein	GCF_012367585.1	Primary Assembly	unplaced scaffold		NZ_JAAEWG010000017.1	130088	130327	+	WP_168404052.1	WP_168404052.1		transcription factor			HG684_RS11840	240	79
CDS	with_protein	GCF_012367585.1	Primary Assembly	unplaced scaffold		NZ_JAAEWG010000017.1	130367	132814	+	WP_168404053.1	WP_168404053.1		type I restriction-modification system subunit M			HG684_RS11845	2448	815
CDS	with_protein	GCF_012367585.1	Primary Assembly	unplaced scaffold		NZ_JAAEWG010000017.1	132814	134187	+	WP_205245764.1	WP_205245764.1		restriction endonuclease subunit S			HG684_RS11850	1374	457
CDS	with_protein	GCF_012367585.1	Primary Assembly	unplaced scaffold		NZ_JAAEWG010000017.1	134200	134856	+	WP_168404054.1	WP_168404054.1		DUF4433 domain-containing protein			HG684_RS11855	657	218
CDS	with_protein	GCF_012367585.1	Primary Assembly	unplaced scaffold		NZ_JAAEWG010000017.1	134853	135920	+	WP_168404055.1	WP_168404055.1		macro domain-containing protein			HG684_RS11860	1068	355
CDS	with_protein	GCF_012367585.1	Primary Assembly	unplaced scaffold		NZ_JAAEWG010000017.1	135941	139036	+	WP_168404056.1	WP_168404056.1		HsdR family type I site-specific deoxyribonuclease			HG684_RS11865	3096	1031
CDS	with_protein	GCF_012367585.1	Primary Assembly	unplaced scaffold		NZ_JAAEWG010000017.1	139036	139752	+	WP_168404057.1	WP_168404057.1		DUF45 domain-containing protein			HG684_RS11870	717	238
CDS	with_protein	GCF_012367585.1	Primary Assembly	unplaced scaffold		NZ_JAAEWG010000017.1	140169	140420	-	WP_168404058.1	WP_168404058.1		hypothetical protein			HG684_RS11875	252	83
CDS	with_protein	GCF_012367585.1	Primary Assembly	unplaced scaffold		NZ_JAAEWG010000017.1	140715	141263	+	WP_168404059.1	WP_168404059.1		DUF1062 domain-containing protein			HG684_RS11880	549	183	partial
EaLevo2	GCF_012367015.1
# feature	class	assembly	assembly_unit	seq_type	chromosome	genomic_accession	start	end	strand	product_accession	non-redundant_refseq	related_accession	name	symbol	GeneID	locus_tag	feature_interval_length	product_length	attributes
CDS	with_protein	GCF_012367015.1	Primary Assembly	unplaced scaffold		NZ_JAAEUQ010000014.1	122797	123873	+	WP_004168088.1	WP_004168088.1		LPS export ABC transporter permease LptG	lptG		HG624_RS10135	1077	358
CDS	with_protein	GCF_012367015.1	Primary Assembly	unplaced scaffold		NZ_JAAEUQ010000014.1	124370	125647	-	WP_168403049.1	WP_168403049.1		DUF445 family protein			HG624_RS10140	1278	425
CDS	with_protein	GCF_012367015.1	Primary Assembly	unplaced scaffold		NZ_JAAEUQ010000014.1	125649	127148	-	WP_004168091.1	WP_004168091.1		DUF853 domain-containing protein			HG624_RS10145	1500	499
CDS	with_protein	GCF_012367015.1	Primary Assembly	unplaced scaffold		NZ_JAAEUQ010000014.1	127320	127829	-	WP_168403050.1	WP_168403050.1		DUF2501 domain-containing protein			HG624_RS10150	510	169
tRNA		GCF_012367415.1	Primary Assembly	unplaced scaffold		NZ_JAAEVS010000025.1	128178	128262	+				tRNA-Leu			HG622_RS12715	85		anticodon=CAA
CDS	with_protein	GCF_012367015.1	Primary Assembly	unplaced scaffold		NZ_JAAEUQ010000014.1	128453	129703	+	WP_168393246.1	WP_168393246.1		tyrosine-type recombinase/integrase			HG624_RS10160	1251	416
CDS	without_protein	GCF_012367015.1	Primary Assembly	unplaced scaffold		NZ_JAAEUQ010000014.1	129824	130633	+				DUF6387 family protein			HG624_RS10165	810		pseudo
CDS	with_protein	GCF_012367015.1	Primary Assembly	unplaced scaffold		NZ_JAAEUQ010000014.1	130802	131008	+	WP_168393247.1	WP_168393247.1		AlpA family transcriptional regulator			HG624_RS10170	207	68
CDS	with_protein	GCF_012367015.1	Primary Assembly	unplaced scaffold		NZ_JAAEUQ010000014.1	131025	131360	+	WP_168393248.1	WP_168393248.1		hypothetical protein			HG624_RS10175	336	111
E. coli UMEA 3176-1	GCF_000460595.1
# feature	class	assembly	assembly_unit	seq_type	chromosome	genomic_accession	start	end	strand	product_accession	non-redundant_refseq	related_accession	name	symbol	GeneID	locus_tag	feature_interval_length	product_length	attributes
CDS	with_protein	GCF_000460595.1	Primary Assembly	unplaced scaffold		NZ_KE701869.1	273080	274162	+	WP_001295681.1	WP_001295681.1		LPS export ABC transporter permease LptG	lptG		G931_RS00760	1083	360		0
CDS	with_protein	GCF_000460595.1	Primary Assembly	unplaced scaffold		NZ_KE701869.1	274281	275783	-	WP_001294556.1	WP_001294556.1		DUF853 domain-containing protein	yjgR		G931_RS00755	1503	500		1201
CDS	with_protein	GCF_000460595.1	Primary Assembly	unplaced scaffold		NZ_KE701869.1	275861	276859	-	WP_001349989.1	WP_001349989.1		DNA-binding transcriptional regulator IdnR	idnR		G931_RS00750	999	332		2781
CDS	with_protein	GCF_000460595.1	Primary Assembly	unplaced scaffold		NZ_KE701869.1	276926	278245	-	WP_001128335.1	WP_001128335.1		gnt-II system L-idonate transporter	idnT		G931_RS00745	1320	439		3846
CDS	with_protein	GCF_000460595.1	Primary Assembly	unplaced scaffold		NZ_KE701869.1	278310	279074	-	WP_000998695.1	WP_000998695.1		gluconate 5-dehydrogenase	idnO		G931_RS00740	765	254		5230
CDS	with_protein	GCF_000460595.1	Primary Assembly	unplaced scaffold		NZ_KE701869.1	279098	280129	-	WP_001197416.1	WP_001197416.1		L-idonate 5-dehydrogenase	idnD		G931_RS00735	1032	343		6018
CDS	with_protein	GCF_000460595.1	Primary Assembly	unplaced scaffold		NZ_KE701869.1	280346	280909	+	WP_000896741.1	WP_000896741.1		gluconokinase	idnK		G931_RS00730	564	187		7266
CDS	with_protein	GCF_000460595.1	Primary Assembly	unplaced scaffold		NZ_KE701869.1	280913	281932	-	WP_000061766.1	WP_000061766.1		NADPH-dependent aldehyde reductase Ahr	ahr		G931_RS00725	1020	339		7833
tRNA		GCF_000460595.1	Primary Assembly	unplaced scaffold		NZ_KE701869.1	282128	282212	+				tRNA-Leu			G931_RS00720	85		anticodon=CAA	9048
CDS	with_protein	GCF_000460595.1	Primary Assembly	unplaced scaffold		NZ_KE701869.1	282412	283680	+	WP_001219052.1	WP_001219052.1		integrase arm-type DNA-binding domain-containing protein			G931_RS00715	1269	422		9332
CDS	with_protein	GCF_000460595.1	Primary Assembly	unplaced scaffold		NZ_KE701869.1	283890	285539	+	WP_001274541.1	WP_001274541.1		DNA phosphorothioation-dependent restriction protein DptF	dptF		G931_RS00710	1650	549		10810
CDS	with_protein	GCF_000460595.1	Primary Assembly	unplaced scaffold		NZ_KE701869.1	285544	286869	+	WP_000283231.1	WP_000283231.1		DNA phosphorothioation-dependent restriction protein DptG	dptG		G931_RS00705	1326	441		12464
CDS	with_protein	GCF_000460595.1	Primary Assembly	unplaced scaffold		NZ_KE701869.1	286850	291913	+	WP_000114123.1	WP_000114123.1		DNA phosphorothioation-dependent restriction protein DptH	dptH		G931_RS00700	5064	1687		13770
CDS	with_protein	GCF_000460595.1	Primary Assembly	unplaced scaffold		NZ_KE701869.1	291910	293115	+	WP_000700898.1	WP_000700898.1		DUF262 domain-containing protein			G931_RS00695	1206	401		18830
CDS	with_protein	GCF_000460595.1	Primary Assembly	unplaced scaffold		NZ_KE701869.1	293106	294716	+	WP_021562439.1	WP_021562439.1		AAA family ATPase			G931_RS00690	1611	536		20026
CDS	with_protein	GCF_000460595.1	Primary Assembly	unplaced scaffold		NZ_KE701869.1	294799	295152	-	WP_000937299.1	WP_000937299.1		DNA sulfur modification protein DndE	dndE		G931_RS00685	354	117		21719
CDS	with_protein	GCF_000460595.1	Primary Assembly	unplaced scaffold		NZ_KE701869.1	295152	297152	-	WP_001297570.1	WP_001297570.1		DNA sulfur modification protein DndD	dndD		G931_RS00680	2001	666		22072
CDS	with_protein	GCF_000460595.1	Primary Assembly	unplaced scaffold		NZ_KE701869.1	297154	298776	-	WP_000041165.1	WP_000041165.1		DNA phosphorothioation system sulfurtransferase DndC	dndC		G931_RS00675	1623	540		24074
CDS	with_protein	GCF_000460595.1	Primary Assembly	unplaced scaffold		NZ_KE701869.1	298773	299858	-	WP_021562440.1	WP_021562440.1		DNA sulfur modification protein DndB	dndB		G931_RS00670	1086	361		25693
CDS	without_protein	GCF_000460595.1	Primary Assembly	unplaced scaffold		NZ_KE701869.1	300043	300192	+				IS3 family transposase			G931_RS27020	150		partial;pseudo	26963
